# Supplementary material for: A new method for sequencing the hypervariable Plasmodium falciparum gene var2csa from clinical samples
Source: Malar J. 2017 Aug 17;16:343. doi: 10.1186/s12936-017-1976-8 (PMC5561619; doi:10.1186/s12936-017-1976-8)
Supplement: Supplementary file 3 — Additional file 3: Nucleotide sequences for the var2csa alleles amplified, in fasta format. [file 12936_2017_1976_MOESM3_ESM.txt]

>MIP183a
TCAAGTATTGGTGACAAAATTGAAGAATATTTAGAGAAGAAATCCAATGAGTCTGATATA
GAACAATCGTTGAAAGCTGACCCTAGCGAGATAGACTATTATAATTTTGGAGGTGATGGA
GATTACTTAAGAAAAAATATTTGTAAAATTACCGTGAATCATTCAGATTCTGGAAAGTAT
GATCCTTGTGAAAAAAAATTACCACCTCCTTATGGCGATAATGACCAATGGAAATGTCAG
CAAAATTCATCTGATGGAAGTGAAAAACCTGAAAATATATGTGTCCCTCCGAGAAGACAA
CGTATGTGCATTAACAATTTAGAAAACTTAAAATTTGATAAAATTAGGGATAAACATGCA
TTTTTGGCAGATGTATTACTTACAGCAAGAAATGAAGGAGAAAAAATAGTGCAGAATCAT
CCAGATACAAATAGTTCTAATGTTTGCATTGCATTAGAAAGAAGTTTTGCTGATCTTGCA
GATATTATTAGAGGTAGAGATGGGAACAAGTGTGAAACAAAATCCACAAATAATGTTGAA
GAACTAATAAAAAAATTCTTCGAAAAAAATTACAGATCAAATGAAGAATATAAAAGAAAA
TATCCAAATGATGACCCAAAATATACAAAATTACGAGAAGATTGGTGGACAAAAAATAGA
CAAAAGGTGTGGGAAGTTATTACTTGCGGTGCACGAAGTAACGATTTACTCATAAAACGT
CGATGGAGAACATCTGGAAAATCTAATGGAGACAATAACCTTGAATTGTTCCGCAAATGT
GGCCATTATGAAGAAAAGGTTCCTACCAAATTAGATTATGTCCCTCAATTCTTAAGGTGG
TTAACAGAATGGATAGCGGATTTATATAGAGAAAAGCAAAATCTGATCGATGACATGGAG
AGGCACCGTGAAGAGTGTACAAGAGAGGATGATAAATGTAAAGAAGGTACATCATATTGT
AGTACCTGTAAAGACAAATGTAAGAAATATTGTGAATATGTCAACAAATGGAAATCCGAA
TGGGAGAATCAAAAAAATAAATATAAAGATTTATATAAAAAAGACAAAAGAAAAAAATCT
TCAGCAAAACATGCATCAAGGTATGATAATTATGTTAAAGATTTTTTTGAAAAACTTGAA
GCTAATTATTCGTCTCTTGATGATTATATAAAGGATGATCCTTATTCCAAAGAATATACA
ACTAAATTATCATTTATTTTAAATTCATCAGATGCTAATACTTCGTCTGGAGAAACAGCA
AACCATAATGATGAAGCATGTAACTGTAATGAATCAGAAATTGCATCTGTTGAACAGGCA
CAAACATCGGGTCCGTCGTCGAATAAAACATGTATCACACATAGCTCTATAAAAGCTAAT
AAGAAAAAAGTATGTAAAGATGTAAAGTTGGGTATTAATAACAATGATAAGGTTTTGAGA
GTATGCGTAATTGAGGACACTTCCTTAAGTGGTGTTGATAATTGTTGTTGCCAAGATTTA
TTGGGAATTCTTCAAGAAAATTGTAGTGATAATAAACGTGGATCTAGTTCTAATGGTAGT
TGTGATAACAAAAATCAGGATGAATGTCAAAAGAAATTAGATGAAGCCCTTGCATCTTTA
ACGAATGGTTATAAATGCGAAAAATGTAAATCTGGAACATCAAGAAGTAAAAAAAAATGG
ATATGGAGAAAATTCCCTGGTAATGGGGAAGGATTACAAAAAGAATATGCTAATACCATA
GGCTTACCCCCAAGAACACAATCCTTATGTTTAGTGTGTTTACATGAAAAAGGAAAAAAA
ACACAAGAACTTAAGAATATTAGGACCAATTCAGAATTATTAAAAGAGTGGATAATTGAT
GCTTTTCATGAAGGAAAAAATTTAAAAACAACATACCTTGAAAAAAAAAATGATGACAAT
GGAAAAAAATTATGCAAAGCTTTAGAATATAGTTTTGCTGATTATGGAGATTTAATTAAA
GGTACAAGTATATGGGATAATGAATATACAAAAGATCTGGAACTAAATTTACAAAAAATT
TTTGGAAAACTTTTTCGTAAATATATAAAAAAAAATAATACTATTGTAGAAAATACTTCA
TATTCTTCTCTTGATGAATTAAGAGAATCATGGTGGAATACGAACAAAAAATATATTTGG
ACAGCAATGAAACATGGTGCAGAAATGAATAGTACTATGTGTAATGCTGATGGTAGTGTC
ACTGGTAGTGGTAGTAGTTGTGATGATATTCCTACGATTGATTTGATCCCGCAATATTTA
CGTTTTTTGCAAGAATGGGTAGAACATTTTTGCGAACAACGTCAAGCAAAAGTAAAAGAT
GTGATAAACAGTTGTAATTCGTGTAAGAATACATCGGGTGAAAGAAAAATTGGAGGTACA
TGTAACGGTGAGTGTAAAACTGAATGTAAAAATAAATGTGAAGCATACAAAAATTTTATT
GAAGACTGTAATGGTGGTGATGGTACTGCCGGATCCTCATGGGTCAAAAGATGGGACCAA
ATATATAAGAGGTATTCCAAACATATAGAAGACGCGAAACGAAACCGTAAAGCGGGCACA
AAAAATTGTGGTATAACCACTGGCACAATTAGTGGTGAAAGTAGTGGTGCAACCAGTGGC
GTAACCACTACCGAAAATAAATGTGTACAATCAGATATCGATTCGTTTTTCAAACATTTA
ATTGATATAGGATTGACCACACCATCTTCTTATTTATCAAATGTACTTGATGACAACAAT
TGTGGTGATGACAAAGCTCCTTGGACAACATACACGACATACACAACAACAGAAAATTGT
GATATACAAAAAGATAAATCAAAGTTACAACAAAGTAATACTGCCGTGGTTGTAAATGTT
CCGTCTCCACTGGGCAACACTCCACACGGATATAAATACGCATGCCAGTGTAAAATACCA
ACTACTGAAGAAACATGTGATGATAGAAAAGAATATATGAACCAGTGGATCATTGATAAC
ACTAAAAATCCAAAAGGTAGTCGTTCTACAAATAATGATTATGAATTATATACATATAAT
GGTGTAAAGGAAACAAAGTTACCAAAGAAATCAAGTAGCACTAAATTAGATGGAAATGAT
GTGATGTTCTTTAATTTGTTTGAACAGTGGAACAAAGAAATACAATATGAGATAGAGCAG
TATATGACAAATACAAAAATATCGTGCAATAACGAGATGAAAGTACTGAGTAGTTCATCA
GAAGAAAGTCAAAACCAAAATGGTAGTGATCATCACGATGGTAGAAATAACAATACCGAT
CAGGGTACGAATTGCAAAGAAAAATGTAAATGTTACAAATTATGGATAGAAAAAATTAAT
GATCAGTGGGGAAAACAGAAAAACAACTACAATAAATTTCGAAGTAAACAAATTTATGAT
GGAAATAACGCTTCTCATAAAAAAGAAATAGTTAAATTATCTAATTTTTTGTTTTTTTCA
TGTTGGGAAGAATATATACAAAAATATTTCAATGGCGATTGGAGTAAAATTAAGAATATA
GGATCTGATACGTTTGAGTTTCTAATAAAAAAATGTGGAAACAATTCAGCTCATGGAGAA
GAAATATTTAGTGAAAAATTGAATAATGCAGAAAAAAAATGTAAGGAAAATGAAAGTACA
GATACCAATATTAATAAAAGTGAAACATCATCTGACTGTAGTGAACCTATTTATATTCGT
GGGTGTCAATCAAAAACTTACGATGGATTTATATCCCCAGGTAAAGGAGGCGAGAAACAA
TGGATATGTAAAGATACTATAATACATGGAGATACAAATGGTGCCTGTATCCCTCCAAGA
ACACAAAATTTATGTGTTGGAGAGTTATGGAATAAAAGTTATGGTGGAAGGAGTAATATT
AAAAATGATACAAAGGAATCATTAAAAAACAAACTAAAAAATGCTATACAAAAAGAAACG
GAATTATTGTATGAATACCACGATAAAGGTACAGCAATTATATCGCAAAATGATAAAAAA
GAAAAAGCAAATAATAATAATTCTAATGGATTACCAAAAGGTTTTTGTCATGCTGTTCAA
AGAAGTTTTATTGATTATAAGAATATGATTTTGGGTACCAGTGTAAACACATATGAGTAC
ATTGGAAAATTACAAGAAGATATAAAAAAAATTATCGAAAAAGGAACAACTAAACAAAAC
GGAAAAACAGTTGGTAGTGGTGCAGATAAAGTGAACGATTGGTGGAAAGAAATAGAAAAA
GATATGTGGGGTGCCGTAAAATGTGGTATAAAAACAATAAAAAAACAAAAGAAGAATGGT
ACATTTAATGGTAATGAGTGTGGGGTATCCCCCCCAACAGGAAATGATGAGGATCAGTTC
GTTTCGTGGTTTGAAGAATGGGGCGAACAGTTTTGTATAGAACGATTACGATATGAACAA
AATATACGTGAAGCTTGTACTATTAATGGTAAGAATGAAAAGAAATGTATTAATTCAAAA
AGTGGTCAAGAAGATAAAGTAGAAGGAGCATGTAAAAGAAAATGTGAAAAATATAAAAAA
TATATTTCTGAAAAAAAACAAGAATGGGACAAACAAAAAACAAAATATGAAAATAAATAT
GTAGGAAAATCTGCGAGTGATTTATTGAAAGAAAATTATCCTGAATGTATATCAGCAAAT
TTTGATTTTATATTTAACGATAATATTGAATATAAAACATATTATCCATATGGAGATTAT
AGCAGTATATGTTCGTGCGAACAAGTAAAATATTACAAATATAATAAGGATAAAGGAAAA
AATAATAAATCTCTTTGTTATGAAAAAGGTAATGATAGGACATGGAGTAAAAAATATATA
AAAAAATTGGAAAATGGACGAACATTAGAGGGGATATACGTCCCCCCAAGACGGCAACAA
TTATGT
>3EMP
TTAAAATACAGTTTTGCTGATTATGGAGATTTAATTAAAGGTACAAGTATATGGGATAAT
GAATATACAAAAGATCTGGAACTAAATTTACAAAAAATTTTTGGAAAACTTTTTCGTAAA
TATATAAAAAAAAATATTTCTACTGAACAAGATACTTCATATTCTTCTCTTGCTGAATTA
AGAGAATCATGGTGGAACACGAACAAAAAATATATTTGGACAGCAATGAAACATGGTGCA
GAAATGAATGGTACTACATGTAGTTGTAGTGGTGATAGTAGTGATGATATTCCTACGATT
GATTTGATCCCGCAATATTTACGTTTTTTGCAAGAATGGGTAGAACATTTTTGTAAACAA
CGTCAAGCAAAAGTAAAACCTGTGATAACGAACTGTAAGTCGTGTAAGGAAAGTGGAAAC
AAATGTAAAACTGAATGTAAAAATAAATGTAAAGACGAGTGTGAAGCATACAAAACATTT
ATTGAAGAGTGTGGTACAGCTGCTGGTGGTACTGCCGGATCTCCATGGAGCAAAAGGTGG
GACCAAATATATAAGAGGTATTCCAAACATATAGAAGACGCGAAACGAAACCGTAAAGCG
GGCACAAAAAATTGTGGCATAACCACTGGCACAATTAGTGGTGAAAGTAGTGGTGCAACC
AGTGGCGTAACCACTGCCGAAAATAAATGTGTACAATCAGATATCGATTCGTTTTTCAAA
CATTTAATTGATATAGGATTGACCACACCATCTTCTTATTTATCTATTGTTCTTGATGAC
AACATATGTGGCGCGGACAAAGCTCCGTGGACAACATATACGACATACACGACATACACA
ACAACAGAAAAATGTAATAAAGAAAGAGATAAATCAAAGTCACAATCATGTAATACTGCC
GTGGTTGTAAATGTTCCGTCTCCACTGGGTAACACTCCACACGGATATAAATATGCTTGT
GAGTGTAGAACACCAAATAAACAAGAATCATGTGATGATAGAAAAGAATATATGAATCAA
TGGAGTTGTGGTAGCGCACAAACAGTAAGAGGTCGTTCTGGAAAAGACTACTACGAATTA
TGTAAATATAATGGTGTAAAGGAAACAAAGTTACCAAAGAAATTAAATAGCCCTAAATTA
GATGAAAATGATGTGATGTTCTTTAATTTGTTTGAACAGTGGAACAAAGAAATACAATAT
CAGATAGAGCAGTATATGACAAATGCGAATATATCGTGCAATAACGAGATGAAAGTACTG
AGTAGTTCATCAGAAGAAAGTCAAAACCAAAATGGTAGTGATGATCACGATGGTAGAAAT
AACAATACCGATCAGGGTACGAATTGCAAAGAAAAATGTAAATGTTACGAATTATGGATA
GAAAAAATTAAGAAGCAGTGGGAAACACAAAATCAGAATTATAATAAATTTGAAAAAAAA
ACAAGTAGTTATGCAAATAAAGGTCCTCAGAATAAAAAAGAAATAGTTAAATTATCTCAT
TTTTTGTTTTTTTCATGTTGGGAAGAATATATACAAAAATATTTCAATGGCGATTGGAGT
AAAATTAAGAATATAGGATCTGATACGTTTGAGTTTCTAATAAAAAAATGTGGAAACAAT
TCAGCTCATGGAGAAACAATATTTAATAAAAAATTGAATAATGCACAACAACAATGTAAG
GAAAATGAAAGTACAGATACTAAAATTAATCCCAGTGGAAAATCATGTGACTGTAGTGAA
CCTATTTATATTCGTGGGTGTCAATCAAAAACTTACGATGGAAAAATATTTCCAGGTAAA
GGAGGCGAGAAAAAATGGATATGTAAAGATACTATAATACATGGAGATACAAATGGTGCC
TGTATCCCTCCAAGAACACAAAATTTATGTGTTGGAAATTTATGGGATAAAAGTTATGGT
GGAAGGAGTAATATTAAAAATGATACAAAGGAATCATTAAAAAACAAACTAAAAAATGCT
ATACAAAAAGAAACGGAATTGTTGTATGAATACCACGATAAAGGTACAGCAACCATATCA
CGAAATCCTATGAAAGGACAAAAAGAAAAAGAAGAAAAAAACAATGATTCTAATGGATTA
CCAAAAGGTTTTTGTCATGCTGTTCAAAGAAGTTTTATTGATTATAAGAATATGATTTTG
GGTACCAGTGTAAATATATATGAATACATTGGAAAATTACAAGAAGATATAAAAAAAATT
ATCGAAAAAGGAACACCTCAACAAAACGGAAAAACAGTTGGTAGTGGTGCAGAAAACGTA
AATGCTTGGTGGAAAGAAATAGAAAAAGATATGTGGGGTGCCGTAAAATGTGGTATAACA
AAAACAATTAAAAAACAAAAGAAGAATGGTACATTTAGTATCGATGAATGTGGAATATTC
CCCCCAACAGGAAATGATGAGGATCAGTCCGTTTCGTGGTTTAAAGAATGGGGCGAACAG
TTTTGTATAGAACGATTACGATATGAACAAAATATACGTGAAGCTTGTACTATTAATGGT
AAGAATGGAAAGAAATGTATTAATTCAAAAAGTGGTCAAGGAGATAAAATACAAGGAGAT
TGTAAAAGAAAATGTGAAAAATATAAAAAATATATTTCTGAAAAAAAACAAGAATGGGAC
AAACAAAAAACAAAATATGAAAATAAATATGTAGGAAAATCTGCGAGTGATTTATTGAAA
GAAAATTATCCTGAATGTATATCAGCAAATTTTGATTTTATATTTAACGATAATATTGAA
TATAAAACATATTATCCATATGGAGATTATAGCAGTATATGTTCGTGCGAACAAGTAAAA
TATTATGAATATAATAATGCTGAGAAAAAAAATAATAAATCTCTTTGTCATGAAAAAGGT
AATGATAGGACATGGAGTAAAAAATATATAAAAAAATTGGAAAATGGACGAACATTAGAG
GGTGTATACGTCCCCCCAAGACGGCAACAATTATGT
>4PYBa
ATGGATAGTACAAGCACTATTGCTAACAAAATTGAAGAATACTTAAAGGAAAAATCCAAT
GAGTCTGATATAGACCAATCGTTGAAAGCTGACCCTAGCGAGATAGACTATTATAATTTT
GGAGGTGATGGAGATTACTTAAGAAAAAATATTTGCAAAATTACTGTGAATCATTCAGAT
TCTGGAACAAATGATCCTTGTGATAGAAAAGAACTTTCTTATGGCGATATTGACGAATGG
AAATGTCAGCAAAATTCATCTGATGGAAGTGGAAAACCTGAAAATATATGTGTTCCTCCG
AGAAGACAACGTATGTGCATTAAGAATTTAGAAAACTTAAATGTTGAAAGAATTAGGGAT
AATAATGCATTTTTGGCAGATGTATTACTTACGGCCAGAAATGAAGGAGAAAGAATAGTG
CAGAATCATCCAGATACAAATAGTTCTAATGTTTGCATTGCATTAGAAAGAAGTTTTGCT
GATCTTGCAGATATTATTAGAGGTACAGATCAATGGAAAGGTACTAATAGTAATTTAGAA
AAATTAAAACAAATGTTTGCAAAAATACGAGAAAACGACAAGGTACTTCAAGATAAATAT
CCAAATGATGACCCAAAATATACAAAATTACGAGAGGGGTGGTGGAATGCTAATAGACAA
AAGGTGTGGGAAGTTATTACTTGTGGTGCGCGAAGTAACGATTTACTCATAAAACGTCGA
TGGACAACATCTAAAGAGTCTGAGGGAGAAAATAAATTGGAATTGTTCCGCAAATGTGGC
CATTATGAAGGAAAGGTTCCTACCTATTTAGATTATGTCCCTCAATTCTTAAGGTGGTTA
ACAGAATGGATAGCGGATTTATATAGAGAAAAGCAAAATCTGATCGATGGCATGGAGAGG
CACCGTGAAGAGTGTACAAGAGAGGATCATAAATCTAAAGAAGTTACATCATATTGTAAT
ATGTGTAAAGACAAATGTAAGAAATATTGTGAATGTGTGAAGAAATGGAAATCGGAATGG
GAAAATCAAAAAAATAAATATAAAGATTTATATCAACAAGAAAACGAAACTAGCTCTTCA
TCAAAAAAGAAATCAAGATATGATGATTATGTTAAAGATTTTTTTGAAAAACTTGAAGCT
AATTATAAGTCTCTTGATGATTATATAAAGGATGATCCTTATTCCAAAGAATATGTAACT
AAATTATCATTTATTTTAAATTCATCAGATACCGAGAATGCGTCTGAAAAAATACAAAAA
AATAATGATGAAGTATGTAACCCTAATGAATCAGAAATTGCATCTGTTGGACAGGCACAA
ACATCGGGTACGTCGTCGAATAAAACATGTATCACACATAGCTCTATAAAAACTAATAAG
AAAAAAGTATGTAAACATGTAAAGCTGGGTATTAATAACAATGATAAGGTTTTGAGAGTA
TGCGTAATTGAGGACACTTCCTTAAGTGGTGTTGATAATTGTTGTTGCCAAGATTTCTTG
CGAATTCTTCAAGAAAATTGTAGTGATAATAAACGTGGATCTAGTTCTAATGATAGTTGT
GATAAAAATAGTGAGGAAATATGTCAAAAGAAATTGGAAAAAGTACTTGCATCTTTAACT
AATGGTTATAAAAACCAAAAATGTAAATCTGAACAATCAAAAAAAAATAACAACAAATGG
ATATGGAAAAAATCCTCTGGTAATGGGGAAGGATTACAAGAAGAATATGCTAATACAATA
GGCTTACCCCCAAGAACACAATCCTTATGTTTAGTGTGTTTACATGAAAAAGGAAAAAAA
ACACAAGAACTTAAGAATATTAGGACCAATTCAGAATTATTAAAAGAGTGGATAATTGAT
GCTTTTCATGAAGGAAAAAATTTAAAAACTTCCCATAAAAAAAATGATGACAATGGAAAA
AAATTATGCAAAGATTTAAAATACAGTTTTGCCGATTATGGAGATTTAATTAAAGGTACA
AGTATATGGGATAATGATTTCACAAAAAATGTGGAACTAAATTTACAAAACAATTTTGGA
AAACTTTTTCGTAAATATATAAAAAAAAATATTTCTACTGAACAAGATACTTCATATTCT
TCTCTTGCTGAATTAAGAGAATCTTGGTGGAACACGAACAAAAAATATATTTGGTTAGCA
ATGAAACATGGTGCAGAAATGAATGGTACTACATGTAGTAGTGGTAGTGGTGACAATGGT
GATAGTAGTATCACTGGTAGTAGTGATAGTGGTAGTACTACGTGTAGTGGTGACAATGGT
AGTATTAGTTGTGATGATATTCCTACGATTGATTTGATCCCGCAATATTTACGTTTTTTG
CAAGAATGGGTAGAACATTTTTGTAAACAACGCCAAGAAAAAGTAAATGCTGTGATAAAC
AGTTGTAATTCGTGTAAGAATACATCGGGTGAAAGAAAAATTGGAGACACATGTAATAGT
GATTGTAAAACTAAATGTAAAGTAGCGTGTGACGCATACAAAACATTTATTGATAATGTT
GGTGATGGTACTGCTGGATCTCCATGGAGCAAAAGGTGGGACCAAATATATAAGAGGTAT
TCCAAACATATAGAAGACGCGAAACGAAACCGTAAAGCGGGCACAAAAAATTGTGGTATA
ACCACTGGCACAATTAGTGGTGAAAGTAGTGGTGCAACCAGTGGCGTAACCACTACCGAA
AATAAATGTGTACAATCAGATATCGATTCGTTTTTCAAACATTTAATTGATATAGGATTG
ACCACACCGTCTTCTTATTTATCTATTGTTCTTGATGAAAACAATTGTGGAGAGGACAAT
GCTCCGTGGACAACATATACGACATACACAACAAAAAATTGTGATAAAGATAAAAAGAAA
TCAAAGTTACAACAAAGTAATACTGCCGTGGTTGTAAATGTTCCGTCTCCACTGGGTAAC
ACTCCACACGGATATAAATACGCATGCCAGTGTAAAATACCAACTACTGAAGAATCATGT
GATGATAGAAAAGAATATATGAACCAGTGGATCATTGATAACACTAAAAATCCAAAAGGT
AGTGGTTCTGGAAAAGATGATTATGAATTATATACATATAATGGTGTAGATGTAAAACCG
ACAACAGTTAGATCAAGTAGCACTAAATTAGATGACAAGGATGTGATGTTCTTTAATTTA
TTTGAACAGTGGAACAAAGAAATACAATATCAGATAGAGCAGTATATGACAAATGCGAAT
ATATCGTGTAATAACGAGATGAAAGTACTGAGTAGTTCATCAGAAGAAAGTCAAAACCAA
AATGGTAGTGATCATCACGATGGTAGAAATAACAATACCGATCAGGGTACGAATTGCAAA
GAAAAATGTAAATGTTACAAATTATGGATAGAAAAAATTAAGAAGCAGTGGGGAAAACAG
AAAGACAACTACAATAAATTTCAAAGAAAACAAATATATGATGGAAATAACGCTTCTCAT
AAAAAAGAAATAGTTAAATTATCTAATTTTTTGTTTTTTTCATGTTGGGAAGAATATATA
CAAAAATATTTCAATGGCGATTGGAGTAAAATTAAGAATATAGGATCTGATACGTTTGAG
TTTTTAATAAAAAAATGTGGAAACGATTCAGGTGATGGAGAAACAATATTTAGTGGTAAA
TTGAAAAATGCAGAAAAAAAATGTAAGGAAAATGAAAGTACAGATACCAATATTAATAAA
AGTGGAAAATTATCTAAATGTAATGAAACTAATTATATTCGTGGGTGTCAATCAAAAACT
TACGATGGAAAAATATTTCCAGGTAAAGGAGGCGAGAAACAATGGATATGTAAAGATACT
ATAATACATGGAGATACAAATGGTGCCTGTATCCCTCCAAGAACACAAAATTTATGTGTT
GGAGAGTTATGGGATAAAAGTTATGGTGGAAGGAGTAATATTAAAAATGATACAAAGGAA
TCATTAAAAGAGAAAATAAAAAATGCTATACACAAAGAAACGGAATTATTGTATGAATAC
CACGATACAGGTACTGCAGTTATATCACAAAATGATAAAAAAGGGGAAAAAGGAAAAAAT
GATCCTAATGGATTACCAAAAGGTTTTTGTCATGCTGTTCAAAGAAGTTTTATTGATTAT
AAGAATATGATTTTGGGTACCAGTGTAAACACATATGAGTACATTGGAAAATTACAAGAA
GATATAAAAAAAATTATCGAACAAGGACGTAAACCAAAAGACAAAACAGTTGGTAGTGGT
GCAGAAAACGTAAATGCTTGGTGGAAAGGAATTGAGGGGGAAATGTGGGGTGCCGTAAAA
TGTGGTATAAAAACAATAAAAAAACAAAAGAAGAATGGTACATTTAATGGTAATGAGTGT
GGGGTATCCCCCCCAACAGGAAATGATGAGGATCAGTCCGTTTCGTGGTTTAAAGAATGG
GGCGAACAGTTTTGTATAGAACGATTACGATATGAACAAAATATACGTGACGCATGCACT
AATAATGGTCAAGGAGATAAAATACAAGGAGCATGTAAAAGAAAATGTGAAAAATATAAA
AAATATATTTCTGAAAAAAAACAAGAATGGGACAAACAAAAAACAAAATATGAAAATAAA
TATGTAGGAAAATCTGCGAGTGATTTATTGAAAGAAAATTATCCTGAATGTATATCAGCA
AATTTTGATTTTATATTTAACGATAATATTGAATATAAAACATATTATCCATATGGAGAT
TATAGCAGTATATGTTCGTGCGAACAAGTAAAATATTACAAATATAATAAGGATAAAGGA
CAAAATAATAAATCTCTTTGTCATGAAAAAGTTAATGATAGGACATGGAGTAAAAAATAT
ATAAAAAAATTGGAAAATGGACGAACACTAGAGGGTGTATACGTCCCCCCAAGACGGCAA
CAATTATGT
>3AH7a
AGCACTATTGCTGAAAAAATTGAAGAATACTTAAAGGAAAAATCCAATGATTCTAAAATA
GAACAATCGTTGAAAGCTGACCCTAGTGAAGTGCAGTACTATAGAAGTGGAGGTGATGGA
TATTACTTAAAAAATAATATTTGCAAAATTACTGTGAATCATTCAGATTCTGGAAAGTAT
GAACCATGTGATAGTATACCACCTCCTTATGGCGATAATGACCAATGGAAATGTGACGAA
AATTTATCTAAAGTAAGTGGAAAACCTGAAAATATATGTGTTCCTCCGAGAAGACAACGT
ATGTGCATTAAGAATTTAGAAAACTTAAAATTTGATAAAATTAGGGATAAACATGCATTT
TTGGCAGATGTATTACTTACGGCCAGAAATGAAGGAGAAAGAATTATACTATATCATCCA
GATACAAATAGTTCTAATGTTTGTGTTGCGTTAGAAAGAAGTTTTGCTGATCTTGCAGAT
ATTATTAGAGGTACAGATCAATGGAAAGGTACTAATAGTAATTTAGAACAAAATTTAAAA
CAAATGTTTGCGAAAATACTGGAAAAGGACAGTACGCTTAAAAATAATTATTCAAAAAAG
GACCAAAAATATACAAAATTACGAGAATCTTGGTGGAATGCTAATAGACAAAAGGTGTGG
GAAGTTATTACTTGTGGTGCCCGAAGTAATGATTTACTCATAAAACGTCGATGGAGAACA
TCTAAGGAGTCTAATGGAGAAAATAAATTGGAATTGTTCCGCAAATGTGGCCATTATGAA
AAAGAGGTTCCTACCAAATTAGATTATGTCCCTCAATTTTTAAGGTGGTTAACAGAATGG
ATAGAGGATTTTTATAGAGAGAAGCAAAATCTGATCGATGACATGGAGAGGCACCGTGAA
GAGTGTACATCAGAGGATGATAAATCTAAAGAAGTTACATCATATTGTAATATGTGTAAA
GACAAATGTAAGAAATATTGTGAATGTGTGAAGAAATGGAAGACCGAATGGGAAAATCAA
AAAAATAAATATAATGATTTATATCAACAAGAAAACGAAACTTCGCAAAAAAATACATCA
AGGTATGATGATTATGTTAAAGAATTTTTTGAAAAACTTAATGAAGCTAATTATAAGTCT
CTTGATGATTATATAAAGGGTGATCCTTATTTCGCAGAATATGCAACCAAATTATCATTT
ATTTTAAATTCATCAGATGCTAATACTTCGTCTGAAAAAATACAAAAAAATAATGATGAA
GTATGTAACCCTAATGAATCAGGAATTGCATCTGTTGAACAGGCACAAACATCGGGTTCG
TCGTCGAATAAAACATGTAACACACATAGCTCTATAAAAGCTAATAAGAAAAAAGAATGT
AAACATGTAAAGTTGGGTATTAATAACAATGATAAAGATTTGAAAATATGCGTAATTGAG
GACACTTCCTTAAGTGGTGTTGATAATTGTTGTTGCCAAGATTTATTGGGAATTCTTCAA
GAACCTCCAATTGATAAAAACCAAAGTGGATCTAGTTCTAATGGTAGTTGTGATAAAAAT
AGTGAGGAAATATGTCAAAAGAAATTAGATGAAGCCCTTGCATCTTTACATAATGGTTAT
AAATGCGACAAATGTAAATCTGAACAATCAAAAAAAAATAACAAAAATTGGATATGGAAA
AAATCCTCTGGTGATGAAAAAGGATTACAAAAAGAATATGCTAATACCATAGGTTTACCC
CCAAGAACACAATCCTTATGTTTAGTGTGTTTACATGAAAAAGAAGGAAAAACACAACAT
AAGACAATTAGCACCAATTCAGAATTATTAAAAGAGTGGATAATTGCTGCTTTTCATGAA
GGAAAAAATTTAAAAACAACATACCCTCAAAATAAAAATGATGACAATAATTCAAAATTA
TGCAAAGCTTTAAAATATAGTTTTGCTGATTATGGAGATTTAATTAAAGGTACAAGTATA
TGGGATAATGAATATACAAAAGATCTGGAACTAAATTTACAAAAAATTTTTGGAAAACTT
TTTCGTAAATATATAAAAAAGAATATTGCTAGTGATGAAAATACTTTATATTCTTCTCTT
GATGAATTGAGAGAATCATGGTGGAACACGAACAAAAAATATATTTGGACAGCAATGAAA
CATGGTGCGGGAATGAATGGTACTACATGTAGTTGTAGTGGTGATAGTAGTAATGATATT
CCTACAACCGACTTTATCCCGCAATATTTACGTTTTTTGCAAGAATGGGTAGAACATTTT
TGCGAACAACGTCAAGCAAAAGTAAAAGATGTGATAAACAGTTGTAATTCGTGTAAGGAA
AGTGGAGGTACATGTGGTAGTGATTGTGAAAAAAAATGTAAAGACGAGTGTGAAAAATAC
AAAACATTTATTGAAGAGTTTTGTACAGCTGCTGGTGGTACTTCCGGATCTCCATGGAGC
AAAAGGTGGGACCAAATATATAAGAGGTATTCCAAAGATATAGAAGACGCGAAACGAAAC
CGTAAAGCGGGCACAAAAAATTGTGGTACAAGTACTGCCGAAAATAAATGTGTACAATCA
GATATCGATTCGTTTTTCAAACATTTAATTGATATAGGATTGACCACACCATCTTCTTAT
TTATCTATTGTTCTTGATGAAAACAATTGTGGAGATGACAAAGCTCCTTGGACAACATAC
ACGACATACACAACAACAAAAAATTGTGATAAAGATAAAAAGAAATCAAAGTTACAACAA
TGTAATACTGCCGTGGTTGTAAATGTTCCGTCTCCACTGGGTAACACTCCACACGGATAT
AAATACGCATGCCAGTGTAAAATACCAACTACTGAAGAAACATGTGATGATAGAAAAGAA
TATATGAACCAGTGGAGTAGTGGTAGCGCACAAACAGTAAGAGATCGTTCTACAAATAAT
GATTATGAATTATATACATATAATGGTGTACAGATAAAACCGACAACAGTTAGATCAAAT
AGCACTAAATTAGATGAAAATGATGTGATGTTCTTTAATTTGTTTGAACAGTGGAACAAA
GAAATACAATATCAGATAGAGCAGTATATGACAAATACAAAAATATCGTGCAATAACGAG
ATGAAAGTACTGAGTAGTTCATCAGAAGAAAGTCAAAACCAAAATGGTAGTGATGATCAC
GATGGTAGAAATAACAATACCGATCAGGGTACGAATTGCAAAAAAAACTGTGAATGTTAC
GAATTGTGGATAAAAAAAATTAAAGAACAGTGGGATAAACAAAAGAAGAATTATAATAAA
TTTGAAAAAAAAACAAGTAGTTATGCAAATAAAGGTCCTCAGAATAAAAAAGTTGTTAGT
TTATCTCATTTTTTGTTTTTTTCATGTTGGGAAGAATATATACAAAAATATTTCAATGGC
GATTGGAGTAAAATTAAGAATATAGGATCTGATACGTTTGAGTTTCTAATAAAAAAATGT
GGAAACGATTCAGGTGATGGAGAAACAATATTTAGTGAAAAATTGAAAAATGCACATATA
AAATGCAATGAAAATGAAAGTACAGATACTAAAATGAAATCAAGTGAAACATCATCTGTC
CTTAACGCAACCAATTATATTCGTGGGTGTCAACCAAAAATTTATGATGGAAAAATATTT
CCAGGTAAAGGAGGCGAGAAACAATGGATATGTAAAGATACTATAATACATGGAGATACA
AATGGTGCCTGTATCCCTCCAAGAACACAAAATTTATGTGTTGGAAATTTATGGGATAAA
AGTTATGGTGGAAGGAGTAATATTAAAAATGATACAAAGGAATCATTAAAACAGAAAATA
AAAAATGCTATACAAAAAGAAACAGAATTATTGTATGAATACCACGATAAAGGTACAGCA
ACCATATCACGAAATCCTATGAAAGGACAAAAAGAAAAAGAAGAAAAAAACAATGATTCT
AATGGATTACCAAAAGGTTTTTGTCATGCTGTTCAAAGAAGTTTTATTGATTATAAGAAT
ATGATTTTGGGTACCAGTGTAAATATATATGAGTACATTGGAAAATTACAAGAAGATATA
AAAAAAATTATCGAAAAAGGAACAACTAAACAAAAAGACAAAACAGTTGGTGGTGCAGAT
AAAGTGAACGATTGGTGGAAAGGAATTGAGGGGGAAATGTGGGGTGCCGTAAAATGTGGT
ATAACAAAAATAAATAAAAAACAAAAGAAGAATGGTACATTTAATGGTAATGAGTGTGGG
GTATCCCCCCCAACAGGAAATGATGAGGATCAGTCCGTTTCGTGGTTTAAAGAATGGGGC
GAACAGTTTTGTATAGAACGATTACGATATGAACAAAATATACGTGACGCATGCACTAAT
AATGGTAAGAATGAAAAGAAATGTATTAATTCAAAAAGTGGTCAAGGAGATAAAATACAA
GGAGCATGTAAAAGAAAATGTGAAGAATATAAAAAATATATTTCTGAAAAAAAACAAGAA
TGGGACAAACAAAAAACAAAATATGAAAATAAATATGTAGGAAAATCTGCGAGTGATTTA
TTGAAAGAAAATTATCCTGAATGTATATCAGCAAATTTTGATTTTATATTTAACGATAAT
ATTGAATATAAAACATATTATCCATATGGAGATTATAGCAGTATATGTTCGTGCGAACAA
GTAAAATATTATGAATATAATAAGGATAAAGGACAAAATAATAAATCTCTTTGTCATGAA
AAAGGTAATGATAGGACATGGAGTAAAAAATATATAAAAAAATTGGAAAATGGACGAACA
TTAGAGGGTGTATACGTCCCCCCAAGACGGCAACAATTATGT
>MIP183b
GACAATAATTCAAAATTATGCAAAGATTTAAAATATAGTTTTGCCGATTATGGAGATTTA
ATTAAAGGTACAAGTATATGGGATAATGAATATACAAAAAATGTGGAACTAAATTTACAA
AACAATTTTGGAAAACTTTTTCGTAAATATATAAAAAAGAATAATACTGCTGAACAAGAT
ACTTCATATTCTTCTCTTGATGAATTAAGAGAATCATGGTGGAACACGAACAAAAAATAT
ATTTGGACAGCAATGAAACATGGTGCGGGAATGAATGGTACTACGTGTTGTGGTGATGGT
AGTGTCACTGGTAGTGGTAGTAGTTGTGATGATATTCCTACGATTGATTTGATCCCTCAA
TATTTACGGTTTTTGCAAGAATGGGTAGAACATTTTTGTAAACAACGTCAAGAAAAAGTA
AAACCTGTGATAGAGAATTGTAAGTCGTGTAAAAATACCTCAAGTAAAACAAAACTTGGA
GACACATGTAATAGTGATTGTAAAACTAAATGTAAAGTAGCGTGTGAAAAATACAAAAAA
TTTATTGAAGAGTGTGTTACAGCTGCTGGTGGTACTTCCGGATCTCCATGGAGCAAAAGG
TGGGACCAAATATATAAGAGGTATTCCAAACATATAGAAGACGCGAAACGAAACCGTAAA
GCGGGCACAAAAAATTGTGGTATAACCACTGGCACAATTAGTGGTGAAAGTAGTGGTGCA
ACCAGTGGCGTAACCACTACCGAAAATAAATGTGTACAATCAGATATCGATTCGTTTTTC
AAACATTTAATTGATATAGGATTGACCACACCGTCTTCTTATTTATCTATTGTTCTTGAT
GAAAACAATTGTGGAGAGGACAAAGCTCCATGGACAACATACACGACATACACGACATAC
ACGACAACAAAAAATTGTGATAAAGATAAAAAGAAATCAAAGTCACAACCAATTAATACT
TCTGTGGTTGTAAATGTTCCGTCTCCACTGGGTAACACTCCACACGGATATAAATATGCT
TGTGAGTGTAAAATACCAACTACTGAAGAATCATGTGATGATAGAAAAGAATATATGAAT
CAATGGAGTTGTGGTAGCGCACGAACTATGAAACGTGGTTATAAAAATGACAACTACGAA
TTATGTAAATATAATGGTGTAGATGTAAAACCGACAACAGTTAGATCAAGTAGCACTAAA
TTAGATGGAAATGATGTGACGTTCTTTAATTTGTTTGAACAGTGGAACAAAGAAATACAA
TATCAGATAGAGCAGTATATGACAAATGCGAATATATCGTGCAATAACGAGATGAAAGTA
CTGAGTAGTTCATCAGAAGAAAGTCAAAACCAAAATAGTAGTGATCATCACGATGGTAGA
AATAACAATACCGATCAGGGTACGAACTGCAAAGAAAAATGTAAATGTTACGAATTGTGG
ATAGAAAAAATTAATGATCAGTGGGAAACACAAAATCAGAATTATAATAAATTTCAAAGA
AAACAAATATATGATGCAAATAAAGGTCCTCAGAATAAAAAAGTTGTTAGTTTATCTCAT
TTTTTGTTTTTTTCATGTTGGGAAGAATATATACAAAAATATTTCAATGGCGATTGGAGT
AAAATTAAGAATATAGGATCTGATACGTTTGAGTTTCTAATAAAAAAATGTGGAAACAAT
TCAGCTCATGGAGAAACAATATTTAGTGAAAAATTGAATAATGCAAATATAAAATGTAAA
GAAATTCAAAATACAGATACTAAAATTAATAAAAGTGAAACATCATCTGTCCTTAACGCA
ACCAATTATATTCGTGGGTGTCAATCAAAAACTTACGATGGATTTATATCCCCAGGTAAA
GGAGGCGAGAAACAATGGATATGTAAAGATACGATAACACATGGAGATACAAATGGTGCC
TGTATCCCTCCAAGAACACAAAATTTATGTGTTGGAGAGTTATGGGATAAACGTTATGGT
GGAAGGAGTAATATTAAAAATGATACAAAGGAATCATTAAAAAACAAACTAAAAAATGCT
ATACACAAAGAAACAGAATTATTGTATGAATACCACGATAAAGGTACAGCAATTATATCG
CAAAATGATAAAAAAGGACAAAAAGGAAAAAATGATCCTAATGGATTGCCAAAAGGTTTT
TGTCATGCTGTTCAAAGAAGTTTTATTGATTATAAGAATATGATTTTGGGTACCAGTGTA
AATATATATGAGTACATTGGAAAATTACAAGAAGATATAAAAAAAATTATCGAACAAGGA
ACACCTCAACAAAAAGACAAAACAGTTGGTAGTGGTGCAGATAAAGTAAACGATTGGTGG
AAAGAAATAGAAAAAGATATGTGGGGTGCCGTAAAATGTGGTATAAAAACAATAAAAAAA
CAAAAGAAGAATGGTACATTTAATGGTGATGAGTGTGGGGTATCCCCCCCAACAGGAAAT
GATGAGGATCAGTCCGTTTCGTGGTTTAAAGAATGGGGCGAACAGTTTTGTATAGAACGA
TTACGATATGAACAAAATATACGTGACGCATGCATTAATAAAGATATGGAACAAAATAAA
TGTATTAATTCAAAAAATAATAACGAAAAAGAAATACAAGGAGATTGTAAAAGAAAATGT
GAAAAATATAAAAAATATATTTCTGAAAAAAAACAAGAATGGGACAAACAAAAAACAAAA
TATGAAAATAAATATGTAGGAAAATCTGCGAGTGATTTATTGAAAGAAAATTATCCTGAA
TGTATATCAGCAAATTTTGATTTTATATTTAACGATAATATTGAATATAAAACATATTAT
CCATATGGAGATTATAGCAGTATATGTTCGTGCGAACAAGTAAAATATTATGAATATATA
AAGGATAAAGGACAAAATAATAAATCGCTTTGTCATGAAAAAGGTAATGATAGGACATGG
AGTAAAAAATATATAAAAAAATTGGAAAATGGTCGAACACTAGAGGGTGTATACGTCCCC
CCAAGACGGCAACAATTATGT
>D12-NDIRa
GACAATAATTCAAAATTATGCAAAGATTTAAAATATAGTTTTGCCGATTATGGAGATTTA
ATTAAAGGTACAAGTATATGGGATAATGATTTCACAAAAGATCTGGAACTAAATTTACAA
CAAATTTTTGGAAAACTTTTTCGTAAATATATAAAAAAAAATATTTCTACTGAACAAGAT
ACTTCATATTCTTCTCTTGATGAATTAAGAGAATCATGGTGGAACACGAACAAAAAATAT
ATTTGGTTAGCAATGAAACATGGTGCGGGAATGAATAGTACTACGTGTAGTTGTAGTGGT
GATAGTAGTAGTGGTGAAAATCAAACTAATAGTTGTGATGATATTCCTACGATTGATTTG
ATCCCGCAATATTTACGGTTTTTGCAAGAATGGGTAGAACATTTTTGTGAACAACGTCAA
GCAAAAGTAAAAGATGTGATAACGAACTGTAATTCGTGTAAGGAAAGTGGAGGTACATGT
AATAGTGATTGTGAAAAAAAATGTAAAAATAAATGTGACGCATACAAAACATTTATTGAA
GACTGTAAGGGTGTTGGTGGTACTGGTACTGCCGGATCCTCATGGGTCAAAAGATGGTAC
CAAATATATATGAGGTATTCCAAATATATAGAAGACGCGAAACGAAACCGTAAAGCGGGC
ACCAAAAGTTGTGGTACAAGTAGTACTACAAATGTTTCCGTAAGTACTGATGAAAATAAA
TGTGTACAATCAGATATCGATTCGTTTTTCAAACATTTAATTGATATAGGATTGACCACA
CCATCTTCTTATTTATCTATTGTTCTTGATGAAAACAATTGTGGAGAGGACAATGCTCCG
TGGACAACATACACGACATACACAACATACACGACATACACAACAACAAAAAATTGTGAT
ATACAAAAAAAAACTCCAAAGTCACAATCATGTGATACTGCCGTGGTTGTAAATGTTCCG
TCTCCACTGGGTAACACTCCACACGGATATAAATACGCATGCCAGTGTAAAATACCAACT
ACTGAAGAAACATGTGATGATAGAAAAGAATATATGAACCAGTGGATCATTGATAACACT
AAAAATCCAAAAGGTAGTCGTTCTACAAATAATGATTATGAATTATATACATATAATGGT
GTACAGATAAAACAGGCAGCAGGGACATTAAAGAACTCTAAATTAGATGGAAATGATGTG
ACGTTCTTTAATTTGTTTGAACAGTGGAACAAAGAAATACAATATCAGATAGAGCAGTAT
ATGACAAATACAAAAATATCGTGCAATAACGAGAAAAACGTATTGAGTAGTTCATCAGAA
GAAAGTAAAAACCAAAAAGGTAGTGATCATCCCGATGGTGGAAATAACAATATCAATCAG
GGTACGAATTGCAGAGAAAAATGTAAATGTTACGAATTGTGGATAAAAAAAATTAATGAT
CAGTGGGGAAAACAGAAAGACAATTATAATAAATTTCAAAGAAAACAAATATATGATGGA
AATAACGCTTCTCATAAAAAAGAAATAGTTAAATTATCTCATTTTTTGTTTTTTTCATGT
TGGGAAGAATATATACAAAAATATTTCAATGGCGATTGGAGTAAAATTAAGAATATAGGA
TCTGATACGTTTGAGTATTTAATAAAAAAATGTGGAAACAATTCAGGTGATGGAGAAACA
ATATTTAGTGAAAAATTGAATAATGCACATATAAAATGTAATGAAAATGAAAGTACAGAT
ACCAATATTAATAAAAGTGGAAAATCATGTGACCTTAACGCAACCAATTATATTCGTGGG
TGTCAACCAAAAACTTACGATGGAAAAATATTTCCAGGTAAAGGAGGCGAGAAACAATGG
ATATGTAAAGATACTATAATACATGGAGATACAAATGGTGCCTGTATCCCTCCAAGAACA
CAAAATTTATGTGTTGGAGAGTTATGGGATAAAAGTTATGGTGGAAGGAGTAATATTAAA
AATGATACAAAGGAATCAATAAAAAACAAACTAAAAAATGCTATACAAAAAGAAACGGAA
TTATTGTATGAATACCACGATAAAGGTACAGCAATTATATCACAAAATGATAAAAAAGGA
CAAAAAGGAAAAAATGATCCTAATGGATTGCCAAAAGGTTTTTGTCATGCTGTTCAAAGA
AGTTTTATTGATTATAAGAATATGATTTTGGGTACCAGTGTAAATATATATGAATACATT
GGAAAATTACAAGAAGATATAAAAAAAATTATCGAAAAAGGAACAACTAAACAAAAAGAC
CAAATAGGTGGTGTTGGTAGTGGTGCAGATAAAGTAAACGATTGGTGGAAAGGAATAGAA
AAAGATATGTGGGGTGCCGTAAAATCTGGTATAAAAACAATAAATAAAAAACAAAATAAT
AAATGTACATATACTGGTAATGAGTGTGGGGTATCCCCCCCAACAGGAAATGATGAGGAT
CAGTTCGTTTCGTGGTTTAAAGAATGGGGCGAACAGTTTTGTATAGAACGATTACAATAT
GAAAAAAATATACGTGAAGCTTGTACTATTAATGGTAAGAATGAAAAGAAATGTATTAAT
TCAAAAAGTGGTCAAGGAGATAAAGTAGAAGGAGCATGTAAAAGAAAATGTGAAGAATAT
AAAAAATATATTTCTGAAAAAAAACAAGAATGGGACAAACAAAAAACAAAATATGAAAAT
AAATATGTAGGAAAATCTGCGAGTGATTTATTGAAAGAAAATTATCCTGAATGTATATCA
GCAAATTTTGATTTTATATTTAACGATAATATTGAATATAAAACATATTATCCATATGGA
GATTATAGCAGTATATGTTCGTGCGAACAAGTAAAATATTATGAATATATAAAGGATAAA
GGACAAAATAATAAATCTCTTTGTCATGAAAAAGGTAATGATAGGACATGGAGTAAAAAA
TATATAAAAAAATTGGAAAATGGTCGAACATTAGAGGGTGTATACGTCCCCCCAAGACGG
CAACAATTATGT
>MIP132a
AGAAAATTATGCAAAGCTTTAAAATACAGTTTTGCTGATTATGGAGATTTAATTAAAGGT
ACAAGTATATGGGATAATGATTTCACAAAAGATCTGGAACTAAATTTACAACAAATTTTT
GGAAAACTTTTTCGTAAATATATAAAAAAGAATATTGCTAGTGATGAAAATACTTCATAT
TCTTCTCTTGATGAATTAAGAGAATCATGGTGGAACACGAACAAAAAATATATTTGGACA
GCAATGAAACATGGTGCGGGAATGAATGGTACTACGTGTTGTGGTGATGGTAGTGTCACT
GGTAGTAGTGATAGTGGTAGTACTACGTGTAGTGGTGATGGTAGTGTCACTGGTAGTGGT
AGTAGTTGTGATGATATTCCTACGATTGATTTGATCCCTCAATATTTACGTTTTTTGCAA
GAATGGGTAGAACATTTTTGCAAACAACGTCAAGCAAAAGTAAATGCTGTGATAACGAAC
TGTAAGTCGTGTAAGGAAAGTGGAGGTACATGTAATAGTGATTGTAAAACTAAATGTAAA
GGCGAGTGTGACGCATACAAAACATTTATTGAAAAGTGTGAGGGTACAGCTGCTGAAGGT
ACTTCCGGATCTCCATGGAGCAAAAGGTGGTACCAAATATATATGAGGTATTCCAAATAT
ATAGAAGACGCGAAACGAAACCGTAAAGCGGGCACAAAAAATTGTGGTACAAGTAGTGGT
GCAACCAGTGGCGTAACCACTACCGAAAATAAATGTGTACAATCAGATATCGATTCGTTT
TTCAAACATTTAATTGATATAGGATTGACCACACCATCTTCTTATTTATCTATTGTTCTT
GATGACAACATATGTGGAGATGACAAAGCTCCGTGGACAACATACACGACATACACACCA
ACAGAAAATTGTGATAAAGATAAAAAGAAATCAAAGTCACAATCATGTAATACTGCCGTG
GTTGTAAATGTTCCGTCTCCACTGGGTAACACTCCACACGGATATAAATATGCTTGTGAG
TGTAGAACACCAAATAAACAAGAATCATGTGATGATAGAAAAGAATATATGAATCAATGG
AGTTGTGGTAGCGCACAAACAGTAAGAGATCGTTCTACAAATAATGATTATGAATTATAT
ACATATAATGGTGTAAAGGAAACAAAGCTACCAAAGAAATTAAATAGCTCTAAATTAGAT
GGAAATGATGTGATGTTCTTTAATTTGTTTGAACAGTGGAACAAAGAAATACAATATCAG
ATAGAGCAGTATATGACAAATACAAAAATATCGTGCAATAACGAGAAAAACGTATTGAGT
AGGGTGTCAGAAGAAAGTAAAAACCAAAATGGTAGTGATCATCACGATGGTAGAAATAAC
AATACCGATCAGGGTACGAATTGCAAAGAAAAATGTGAATGTTACAAATTATGGATAGAA
AAAATTAAGAAGCAGTGGGAAACACAAAAGAAGAATTATAATAAATTTGAAACTAAAACA
AGTAATGATGCAAATAAAGGTCCTCAGAATAAAAAAGTTGTTAGTTTATCTCATTTTTTG
TTTTTTTCATGTTGGGAAGAATATATACAAAAATATTTCAATGGCGATTGGAGTAAAATT
AAGAATATAGGATCTGATACGTTTGAGTATTTAATAAAAAAATGTGGAAACAATTCAGGT
GATGGAGAAACAATATTTAATAAAAAATTGAAAAATGCAGAAAAAAAATGTAATGAAAAT
GAAAGTACAGATACCAATATTAATAAAAGTGAAACATCATGTGACTGTAATAAAACTAAT
TATATTCGTGGGTGTCAATCAAAAACTTACGATGGAAAAATATTTCCAGGTAAAGGAGGC
GAGAAACAATGGATATGTAAAGATACGATAACACATGGAGATACAAATGGTGCCTGTATC
CCTCCAAGAACACAAAATTTATGTGTTGGAAATTTATGGGATAAAAGTTATGGTGGAAGG
AGTAATATTAAAAATGATACAAAGGAATTATTAAAAAACAAACTAAAAAATGCTATACAA
AAAGAAACGGAATTGTTGTATGAATACCACGATAAAGGTACAGCAATTATATCGCAAAAT
GATAAAAAAGGACAAAAAGAAAAAGAAGAAAAAAACAATGATTCTAATGGATTACCAAAA
GGTTTTTGTCATGCTGTTCAAAGAAGTTTTATTGATTATAAGAATATGATTTTGGGTACC
AGTGTAAATATATATGAATACATTGGAAAATTACAAGAAGATATAAAAAAAATTATCGAA
CAAGAAAGAACTAAAACAAAAGACAAAATAGGTGGTAGTGGTGCAGATAAAGTGAACGAT
TGGTGGAAAGGAATTGAGGGGGAAATGTGGGATGCCGTAAAATGTGCTATAACAAAAATA
AAAAAACAAAATAATAAATGTACATATACTGGTAATGAGTGTGGGGTATCCCCCCCAACA
GGAAATGATGAGGATCAGTTCGTTTCGTGGTTTAAAGAATGGGGCGAACAGTTTTGTATA
GAACGATTAGAATATGAAAAAAATATACGTGACGCATGCACTAATAATGGTAAGAATGGA
AAGAAATGTATTAATTCAAAAAGTGGTCAAGGAGATAAAGTAGAAGGAGCATGTAAAAGA
AAATGTGAAAAATATAAAAAATATATTTCTGAAAAAAAANAGGAATGGGACAAACAAAAA
>MIP197a
ATGGATAAATCAAGTATTGGTGACAAAATTGAAGCATATTTAGGTGCAAAATCCGATGAA
TCTAATATAGAACAATCGTTGAAAGCTGACCCTAGTGAAGTGCAGTACTATAGAAGTGGA
GGTGATGGATATTACTTAAAAAATAATATTTGCAAAATTACTGTGAATCATTCAGATTCT
GGAACAAATGATCCTTGTGAAAAAAAAGAACTTTCTTATGGCGATAATGACCAATGGAAA
TGTGCCATAATTTTATCTAAAGTAAGTGAGAATAATAAAAATATATGTGTTCCTCCGAGA
AGACAACGTATGTGCATTAAGAATTTAGAAAACTTAAAATTTGAAAAAATTAGGGATAAG
CATGCATTTTTGGCAGATGTATTACTTACGGCCAGAAATGAAGGAGAAAGAATAATACTA
TATCATCCAGATACAAATAGTTCTAATGTTTGTGTTGCGTTAGAAAGAAGTTTTGCTGAT
CTTGCAGATATTATTAGAGGTACAGATCAATTGAAAGGTACTAATAGTAATTTAGAACAA
AATTTAAAACAAATGTTTAAGAAAATACTGGAAAAGGACAGTACGCTTAAAAATAATTAT
TCAAACGATGATGAAAATTATAAGAAATTACGAGAAGCTTGGTGGACAAAAAATAGACAA
AAGGTGTGGGAAGTTATTACTTGCGGTGCACGAAGTAATGATTTACTCATAAAACGTCGA
TGGACAACATCTAAAGAGTCTGAGGGAGAAAATAAATTGGAATTGTGTCGCAAATGTGGC
CATTATGAAGAAAAGGTTCCTACCAAATTAGATTATGTCCCTCAATTTTTAAGGTGGTTA
ACAGAATGGATAGAGGATTTTTATAGAGAGGAGCAAAATCTGATCGATGACATGGAGAGA
CACCGTGAAGAGTGTACATCAGAGTATGATAAATGTAAAGAAGTTACATCATATTGTAGT
ACCTGTAAAGAAAAATGTAAGAAATATTGTGAATGTGTGAAGAAATGGAAATCGGAATGG
AAGAATCAAAAAAATAAATATACAGAATTATATGAACAAAACAAAAACAAAACTAGCTCT
TCACCAAAAAAGAAATCAAGGTATGATAATTATGTTAAAGAATTTTTTGAAAAACTTGAA
GCTAATTATTCGTCTCTTGAAAATTATATAAAGGGTGATCCTTATTTCGCAGAATATGGA
AAACTATTAAAATTTGATAACACTAATGCATTTATTGAAAGTCCAACATATTATAATAAT
GTATGTTGTTGCAGCACACCTGAAAAATCGGCGAAAACGGATGGATCATCAAGTTCATGT
TCTTTTGGAACATCGTTTTCTTATGAAAATAGTGTAACATCAAATAAGAAAAAAGTATGT
AAAGATGTAAAGTTGGGTATTAATAACAATGATAAAGATTTGAAAATATGCGTAATTGAG
GATGACTCCTTGCGTGGTGTTGAAAATTGTTGTTGCCAAGATTTCTTGCGAATTCTTCAA
GAAAATTGTAGTGATAATAAACGTGAATCTAGTTCTAATGGTAGTTGTGATAAAAATAGT
GAGGAAATATGTCAAACGAAATTAGAAAAAGCCCTTGCATCTTTAACGAATGGTTATAAA
TGCGACAAATGTAAATCTGGAACATCAACAGTTAACAAAAAATGGATATGGAAAAAATAC
TCTGTTAAGGAAGGTGGATTACAAAAAGAATATGCTAATACCATAGCTTTACCCCCAAGA
ACACAATCCTTATGTTTAGTGTGTTTACATGAAAAAGAAGGAAAAACACAAGAACTTAAG
AATATTAGGACCAATTCAGAATTATTAAAAGAGAGGATAATTGCTGCATTTCATGAAGGA
AAAAATTTAAAAAAAAGATACCATCAAAATAATAATTCTGGAAATAAAAAAAAATTATGC
AAAGCTTTAAAATACAGTTTTGCCGATTATGGAGATTTAATTAAAGGTACAAGTATATGG
GATAATGATTTCACAAAAGATCTGGAACTAAATTTACAAAAAATTTTTGGAAAACTTTTT
CGTAAATATATAAAAAAGAATATTGCTAGTGATGAAAATACTTTATATTCTTCTCTTGAT
GAATTAAGAGAATCATGGTGGAACACGAACAAAAAATATATTTGGACAGCAATGAAACAT
GGTGCAGAAATGAATAGTACTACGTGTAGTTGTAGTGGTGATAGTAGTAGTGGTGAAAAT
CAAACTAATAGTTGTGATGATATGCCTACGATTGATTTGATCCCTCAATATTTACGGTTT
TTGCAAGAATGGGTAGAACATTTTTGTAAACAACGTCAAGGAAAAGTAAAAGATGTGATA
GAGAATTGTAAGTCGTGTAAGAATACATCGGGTGAAAGAATAATTGGAGGTACATGTAAC
GGTGAGTGTAAAACTGAATGTGAAAAAAAATGTAAAAATAAATGTGAAGCATACAAAACA
TTTATTGAAAAGTTTTGTACAGCTGATGGTGGTACTTCCGGATCTCCATGGAGCAAAAGG
TGGTACCAAATATATATGAGGTATTCCAAATATATAGAAGACGCGAAACGAAACCGTAAA
GCGGGCACAAAAAATTGTGGTACAAGTAGTGGTGCAAACAGTGGCGTAACCACTGCCGAA
AGTAAATGTGTACAATCAGATATCGATTCGTTTTTCAAACATTTAATTGATATAGGATTG
ACCACACCATCTTCTTATTTATCTATTGTACTTGATGACAACATATGTGGTGATGACAAT
GCTCCATGGACAACATACACGACATACACAACAACAGAAAATTGTGATATACAAAAAGAT
AAATCAAAGTTACAATCATGTAATACTGCCGTGGTTGTAAATGTTCCGTCTCCACTGGGT
AACACTCCACACGGATATAAATACGCATGCCAGTGTAAAATACCAACTACTGAAGAATTG
TGTGATGATAGAAAAGAATATATGAACCAGTGGATCATTGATACTAGTAAAAAACAAAAA
GGTAGTGGTTCTACAAATAATGATTATGAATTATATACATATAATGGTGTAAAGGAAACA
AAGCCATTAGGGACATTAAAGAACTCTAAATTAGATGGAAATGATGTGACGTTCTTTAAT
TTATTTGAACAGTGGAACAAAGAAATACAATATCAGATAGAGCAGTATATGACAAATACA
AAAATATCGTGCAATAACGAGAAAAACGTATTGAGTAGTTCATCAGAAGAAAGTCAAAAC
CAAAATGGTAGTGATCATCCCGATGGTAGAAATAACAATATCAATCAGGGTACGAACTGC
AAAAAAAACTGTGAATGTTACGAATTGTGGATAAAAAAAATTAAAGAACAGTGGGAAACA
CAAAATCAGAATTATAATAAATTTCAAAGAAAACAAATTTATGATGCGCGTAAAAGTTCT
CAGAATAAAAAAGTTGTTAGTTTATCTCATTTTTTGTTTTTTTCATGTTGGGAAGAATAT
ATACAAAAATATTTCAATGGCGATTGGAGTAAAATTAAGAATATAGGATCTGATACGTTT
GAGTATTTAATAAAAAAATGTGGAAACAATTCAGGTGATGGAGAAACAATATTTAGTGAA
AAATTGAAAAATGCACATATAAAATGTAATGAAAATGAAAGTACCAATAATAAAATGAAA
TCAAGTGTAATATCATCTAAATGTAATAAAACTAATTATATTCGTGGGTGTCAACCAAAA
ATTTATGATGGAAAAATATTTCCAGGTAAAGGAGGCGAGAAACAATGGATATGTAAAGAT
ACTATAATACATGGAGATACAAATGGTGCCTGTATCCCTCCAAGAACACAAAATTTATGT
GTTGGAGAGTTATGGGATAAAAGTTATGGTGGAAGGAGTAATATTAAAAATGATACAAAG
GAATTATTAAAAAACAAACTAAAAAATGCTATACAAAAAGAAACGGAATTGTTGTATGAA
TACCACGATAAAGGTACAGCAATTATATCGCAAAATGATAAAAAAGAAAAAGCAAATAAT
AATAAAAATTCTAATGGATTACCAAAAGGTTTTTGTCATGCTGTTCAAAGAAGTTTTATT
GATTATAAGAATATGATTTTGGGTACCAGTGTAAATATATATGAATACATTGGAAAATTA
CAAGAAGATATAAAAAAAATTATCGAAAAAGGAACACCTCAACAAAAAGAAAAAACAGTT
GGTAGTGGTGCAGATAAAGTGAACGATTGGTGGAAAGAAATAGAAAAAGATATGTGGGGT
GCCGTAAAATGTGCTATAACAAAAATAAAAAAACAAAAGAAGAATGGTACATATACTGGT
AATGAGTGTGGGGTATCCCCCCCAACAGGAAATAATGAGGATCAGTCCGTTTCGTGGTTT
AAAGAATGGGGCGAACAGTTTTGTATAGAACGATTACAATATGAAAAAAATATACGTGAA
GCTTGTACTAATAATGGTAAGAATGGAAAGAAATGTATTAATTCAAAAAGTGGTCAAGGA
GATAAAGTAGAAGGAGCATGTAAAAGAAAATGTGAAAAATATAAAAAATATATTTCCGAA
AAAAAACAAGAATGGGACAAACAAAAAACAAAATATGAAAATAAATATGTAGGAAAATCT
GCGAGTGATTTATTGAAAGAAAATTATCCTGAATGTATATCAGCAAATTTTGATTTTATA
TTTAACGATAATATTGAATATAAAACATATTATCCATATGGAGATTATAGCAGTATATGT
TCGTGCGAACAAGTAAAATATTATGAATATATAAAGGATAAAGGACAAAATAATAAATCG
CTTTGTCATGAAAAAGGTAATGATAGGACATGGAGTAAAAAATATATAAAAAAATTGGAA
AATGGTCGAACACTAGAGGGTGTATACGTCCCCCCAAGACGGCAACAATTATGT
>MIP85
ATGGATAAATCAAGTATTGCTGACAAAATTGAAGAATATTTAGAGAAGAAATCCGATGAA
TCTAATATAGAACAATCGTTGAAAGCTGATCCTAGTGAAGTGCAGTACTATGGAAGTGGA
GGTGATGGATATTACTTAAAAAATAATATTTGTAAAATTACCGTGAATCATTCAGATTCT
GGAACAAATGATCCTTGTGATAGAAAAGAACTTTCTTATGGCGATAATGACCAATGGAAA
TGTCAGCAAAATTCATCTGATGGAAGTGAGAATAATAAAAATATATGTGTCCCTCCGAGA
AGACAACGTATGTGCATTAACAATTTAGAAAAATTAAATGTTGATAAAATTAGGGATAAA
CATGCATTTTTGGCAGATGTATTACTTACAGCTAGAAATGAAGGAGAAAAAATAGTGCAG
AATCATCCAGATACAAATAGTTCTAATGTTTGTGTTGCGTTAGAAAGAAGTTTTGCTGAC
ATTGCCGATATTATTAGAGGTAGAGATGAAAACAAGTGTGAAACAAAATCCACAAATAAT
GTTGAAGAACTAATAAAAAAATTCTTCGGAAAAAATTACAGATCAAATGAAGAATATAAA
AGAAAATATCCAAATGATGACCCAAAATATACAAAATTACGAGAAGATTGGTGGAATGCT
AATAGACAAAAGGTGTGGGAAGTTATTACCTGTAGTGCGCGAAGTAACGATTTACTCATA
AAACGTCGATGGACAACATCTGGAAAATCTAATGGAGAAAATAAATTGGAATTGTTCCGC
AAATGTGGCCATTATGAAGAAAAGGTTCCTACCAAATTAGATTATGTCCCTCAATTCTTA
AGGTGGTTAACAGAATGGATAGAGGATTTATATAGAGAGAAGCAAAATCTGATCGATGAC
ATGGAGAGGCACCGTGAAGAGTGTACAAGAGAGTATGATAAATGTAAAGAAGGTACATCA
TATTGTAATATGTGTAAAGACAAATGTAAGAAATATTGTGAATTTGTCAAGAAATGGAAA
TCGGAATGGAAGAATCAAAAAAATAAATATACAGAATTATATGAACAAGAAAACGAAACT
TCGCAAAAAAATACATCAAGGTATGATGATTATGTTAAAGAATTTTTTAAAAATTTTAAA
GGAGATAATTATAAGTCTCTTGATGATTATATAAAGGGTGATCCTTATTCCGCAGAATAT
ACAACTAAATTATCATTTATTTTAAATTCATCAGATGCTAATAATCCGTCTGAAAAAATA
CAAAAAAATAATGATGAAGTATGTAACCCTAATGAATCAGAAATTGCATGTGTTGAACTG
GCACAAACATCGGATCCGTCGTCGAATAAAACATGTATCACACATAGTTTCATAGGAGCT
AATAAGAAAAAAGTATGTAAAGATGTAAAGTTGGGTATTAATAACAATGATAAAGATTTG
AAAATATGCGTAATTGAGGATGACTCCTTGCGTGGTGTTGATAATTGTTGTTGCCAAGAT
TTATTGGGAATTCTTCAAGAAAATTGTAGTGATAATAAAAGTGGATCTAGTTCTAATGGT
AGTTGTAATAATAATAATGAGGATGAATGTCAAAAGAAATTAGAAAATGTATTTGCATCT
TTAACGAATGGTTATAAATGCGAAAAATGTAAATCTGAACAATCAAAAAAAAATAACAAA
AAATGGATATGGAGAAAATTCCGTGGTAATGGGGAAGGATTACAAGAAGAATATGCTAAT
ACCATAGGTTTACCCCCAAGAACACAATCCTTATGTTTAGTAGTGTGTTTAGATGAAAAA
GAAGGAAAAAAAACACAAGAACTTAAGAATATTAGGACCAATTCAGAATTATTAAAAGAG
TGGATAATTGATGCTTTTCATGAAGGAAAAAATTTAAAAACTTCCCATGAAAATAAAAAT
GATGACAATGGAAAAAAAAATGCTGACAATAATTCAAAATTATGCAAAGATTTAAAATAC
AGTTTTGCCGATTATGGAGATTTAATTAAAGGTACAAGTATATGGGATAATGATTTCACA
AAAGATCTGGAACTAAATTTACAACAAATTTTTGGAAAACTTTTTCGTAAATATATAAAA
AAGAATAATACTATTGTAGAAAATACTTCATATTCTTCTCTTGATGAATTAAGAGAATCA
TGGTGGAACACGAACAAAAAATATATTTGGTTAGCAATGAAACATGGTGCAGAAATGAAT
AGTACTATGTGTAATGGTGATGGTAGTGTCACTGGTAGTGGTAGTAGTTGTGATGATATT
CCTACGATTGATTTGATCCCTCAATATTTACGGTTTTTGCAAGAATGGGTAGAACATTTT
TGCGAACAACGTCAAACAAAAGTAAATGCTGTGATAAACAGTTGTAATTCGTGTAAGGAA
TGTGGAGGTACATGTGGTAGTGATTGTAAAACTGAATGTAAAATAGAGTGTGAAGCATAC
AAAAATTTTATTGAAGACTGTAAGGGTGGTGGTGGTGGTACTGGTACTGCCGGATCTCCA
TGGAGCAAAAGATGGGACCAAATATATAAGAGGTATTCCAAATATATAGAAGACGCGAAA
CGAAACCGTAAAGCGGGTACCAAAAGTTGTGGTACAAGTAGTACTACAAATGCTGCCGCA
AGTACTGCCGAAAGTAAATGTGTACAATCAGATATCGATTCGTTTTTCAAACATTTAATT
GATATAGGATTGACCACACCATCTTCTTATTTATCTATTGTTCTTGATGACAACATATGT
GGCGCGGACAATGCTCCGTGGACAACATACACGACATACACAACAGAAAATTGTGATATA
CAAAAAAAAACTCCAAAGCCACAATCATGTGATACGCTTGTGGTTGTAAATGTTCCGTCT
CCACTGGGTAACACTCCACACGGATATAAATATGTTTGTGAGTGTAGAACACCGTCTAAT
AAAGAATTGTGTGATGATAGAAAAGAATATATGAACCAGTGGATCAGTGATACTAGTAAA
AATCCAAAAGGTAGTCGTTCTACAAATAATGATTATGAATTATATACATATAATGGTGTA
GATGTAAAACCGACAACAGTTAGATCAAGTAGCACTAAATTAGATGAAAATGATGTGATG
TTCTTTAATTTGTTTGAACAGTGGAACAAAGAAATACAATATCAGATAGAGCAGTATATG
ACAAATGCGAATATATCGTGCAATAACGAGAAAAACGTATTGAGTAGGGTGTCAGAAGAA
AGTAAAAACCAAAAAGGTAGTGATCATCACGTTGGTAGAAATAACAATACCGATCAGGGT
ACGAATTGCAAAGAAAAATGTGAATGTTACAAATTATGGATAAAAAAAATTAAAGAACAG
TGGGATAAACAGAAAGACAATTATAATAAATTTCGAAGTAAACAAATTTATGATGCAAAT
AAAGGTCCTCAGAATAAAAAAGAAATAGTTAAATTATCTCATTTTTTGTTTTTTTCATGT
TGGGAAGAATATATACAAAAATATTTCAATGGCGATTGGAGTAAAATTAAGAATATAGGA
TCTGATACGTTTGAGTTTTTAATAAAAAAATGTGGAAACAATTCAGGTGATGGAGAAACA
ATATTTAATAAAAAATTGAAAAATGCACAACAACAATGTAAGGAAAATGAAAGTACCAAT
AATAAAATGAAATCAAGTGAAACATCATCTAAATGTAATGAAACTAATTATATTCGTGGG
TGTCAATCAAAAACTTACGATGGAAAAATATTTCCAGGTAAAGGAGGCGAGAAACAATGG
ATATGTAAAGATACTATAATACATGGAGATACAAATGGTGCCTGTATCCCTCCAAGAACA
CAAAATTTATGCGTTGGAAATTTATGGGATAAAAGTTATGGTGGAAGGAGTAATATTAAA
AATGATACAAAGGAATCATTAAAACAGAAAATAAAAAATGCTATACAAAAAGAAACGGAA
TTGTTGTATGAATACCACGATAAAGGTACAGCAATTATATCGCAAAATGATAAAAAAGGA
CAAAAAGAAAAAGAAGAAAAAAACAATGATTCTAATGGATTACCAAAAGGTTTTTGTCAT
GCTGTTCAAAGAAGTTTTATTGATTATAAGAATATGATTTTGGGTACCAGTGTAAATATA
TATGAATACATTGGAAAATTACAAGAAGATATAAAAAAAATTATCGAAAAAGGAACACCT
CAACAAAAAGACAAAACAGTTGGTGGTGCAGAAAACGTAAATGCTTGGTGGAAAGAAATT
GAGGGGGAAATGTGGGGTGCCGTAAAATGTGGTATAAAAACAATAAATAAAAAACAAAAG
AAGAATGGTACATATACTGGTGATGAATGTGGGGTATCCCCCCCAACAGGAAATGATGAG
GATCAGTTCGTTTCGTGGTTTAAAGAATGGGGCGAACAGTTTTGTATAGAACGATTACGA
TATGAACAAAATATACGTGAAGCTTGTACTAATAATGGTAAGAATGGAAAGAAATGTATT
AATTCAAAAAATAATAACGAAAAAGAAATACAAGGAGCATGTAAAAGAAAATGTGAAGAA
TATAAAAAATATATTTCTGAAAAAAAAGAATGGGACAAACAAAAAACAAAATATGAAAAT
AAATATGTAGGAAAATCTGCGAGTGATTTATTGAAAGAAAATTATCCTGAATGTATATCA
GCAAATTTTGATTTTGTATTTAACGATAATATTGAATATAAAACATATTATCCATATGGA
GATTATAACAGTATATGTTCGTGCGAACAAGTAAAATATTACAAATATATAAAGGATAAA
GGACAAAATAATAAATCTCTTTGTCATGAAAAAGGTAATGATAGGACATGGAGTAAAAAA
TATATAAAAAAATTGGAAAATGGTCGATCATTAGAGGGTGTATACGTCCCCCCAAGACGG
CAACAATTATGT
>4Q1B
AAATTATGCAAAGCTTTAAAATACAGTTTTGCCGATTATGGAGATTTAATTAAAGGTACA
AGTATATGGGATAATGAATATACAAAAGATCTGGAACTAAATTTACAAAAAATTTTTGGA
AAACTTTTTCGTAAATATATAAAAAAAAATATTTCTACTGAACAACATACTTCATATTCT
TCTCTTGATGAATTAAGAGAATCATGGTGGAACACGAACAAAAAATATATTTGGTTAGCA
ATGAAACACGGTACTACATGTAGTAGTGGTAGTGGTGACAATGGTGATGGTAGTGTCACT
GGTAGTGGTAGTAGTTGTGATGATATTCCTACGATTGATTTGATCCCTCAATATTTACGT
TTTTTGCAAGAATGGGTAGAACATTTTTGTAAACAACGTCAAGAAAAAGTAAAACCTGTG
ATAGAGAATTGTAAGTCGTGTAAGAATACATCGGGTGAAAGAATAATTGGAGGTACATGT
AACGGTGAGTGTAAAACTGAATGTGAAAAAAAATGTAAAGGCGAGTGTGACGCATACAAA
ACATTTATTGAAGAGTGTAAGGGTACAGCTGATGGTGGTACTTCCGGATCCTCATGGGTG
AAAAGGTGGGACCAAATATATAAGAGGTATTCCAAATATATAGAAGACGCGAAACGAAAC
CGTAAAGCGGGCACAAAAAATTGTGGTACAAGTAGTGGTGCAAACAGTGGCGTAACCACT
ACCGAAAATAAATGTGTACAATCAGATATCGATTCGTTTTTCAAACATTTAATTGATATA
GGATTGACCACACCATCTTCTTATTTATCTATTGTACTTGATGACAACATATGTGGCGCG
GACAATGCTCCGTGGACAACATACACGACATACACAACAGAAAATTGTGATATACAAAAA
GATAAATCAAAGTCACAATCATGTAATACTGCCGTGGTTGTAAATGTTCCGTCTCCACTG
GGTAACACTCCACACGAATATAAATATGCTTGTGAGTGTAGAACACCAAATAAACAAGAA
TCATGTGATGATAGAAAAGAATATATGAATCAATGGAGTAGTGGTAGCGCACAAACAGTA
AGAGGTCGTTCTACAAATAATGATTATGAATTATATACATATAATGGTGTAAAGGAAACA
AAGCCATTAGGGACATTAAAGAACTCTAAATTAGATGAAAATGATGTGACGTTCTTTAAT
TTGTTTGAACAGTGGAACAAAGAAATACAATATCAGATAGAGCAGTATATGACAAATACA
AAAATATCGTGCAATAACGAGATGAAAGTACTGAGTAGTTCATCAGAAGAAAGTAAAAAC
CAAAATGGTAGTGATCATCCCGATGGTAGAAATAACAATATCAATCAGGGTACGAATTGC
AAAGAAAAATGTGAATGTTACAGTTTATGGATAGAAAAAATTAAGAAGCAGTGGGAAACA
CAAAATCAGAATTATAATAAATTTGAAACTAAACAAAGTAATGATGCGCGTAAAAGTTCT
CAGAATAAGAAAATAGTTAAATTATCTAATTTTTTGTTTTTTTCATGTTGGGAAGAATAT
ATACAAAAATATTTCAATGGCGATTGGAGTAAAATTAAGAATATAGGATCTGATACGTTT
GAGTTTTTAATAAAAAAATGTGGAAACAATTCAGGTGATGGAGAAACAATATTTAATAAA
AAATTGAATAATGCAAATATAAAATGTAATGAAAATGAAAGTACCAATAATAAAATGAAA
TCAAGTGGAAAATCATCTAAATGTAATGAACCTATTTATATTCGTGGGTGTCAATCAAAA
ACTTACGATGGATTTATATCCCCAGGTAAAGGAGGCGAGAAACAATGGATATGTAAAGAT
ACTATAATACATGGAGATACAAATGGTGCCTGTATCCCTCCAAGAACACAAAATTTATGT
GTTGGAAATTTATGGGATAAAAGTTATGGTGGAAGGAGTAATATTAAAAATGATACAAAG
GAATCATTAAAAAACAAACTAAAAAATGCTATACAAAAAGAAACAGAATTATTGTATGAA
TACCACGATAAAGGTACAGCAATCATATCAAAAAATGATAAAAAAGGACAAAAAGGAAAA
AATGATCCTAATGGATTACCAAAAGGTTTTTGTCATGCTGTTCAAAGAAGTTTTATTGAT
TATAAGAATATGATTTTGGGTACAAGTGTAAATATATATGAGTACATTGGAAAATTACAA
GAAGATATAAAAAAAATTATCGAACAAGAAAGAACTAAAACAAAAGAAAAAAGAGTTGGT
GGTGCAGAAAACGTAAATGCTTGGTGGAAAGGAATTGAGGGGGAAATGTGGGGTGCAGTA
AGATGTGCTATAACAAAAATAAAAAAACAAAAGAAGAATGGTACATATACTGGTAATGAG
TGTGGGGTATCCCCCCCAACAGGAAATGATGAGGATCAGTCCGTTTCGTGGTTTAAAGAA
TGGGGCGAACAGTTTTGTATAGAACGATTAGAATATGAAAAAAATATACGTGAAGCTTGT
ACTATTAATGGTAAGAATGGAAAGAAATGTATTAATTCAAAAAGTGGTCAAGAAGATAAA
ATACAAGGAGCATGTAAAAGAAAATGTGAAAAATATAAAAAATATATTTCTGAAAAAAAA
CAAGAATGGGACAAACAAAAAACAAAATATGAAAATAAATATGTAGGAAAATCTGCGAGT
GATTTATTGAAAGAAAATTATCCTGAATGTATATCAGCAAATTTTGATTTTATATTTAAC
GATAATATTGAATATAAAACATATTATCCATATGGAGATTATAACAGTATATGTTCGTGC
GAACAAGTAAAATATTATGAATATAATAATGCTGAGAAAAAAAATAATAAATCTCTTTGT
CATGAAAAAGGTAATGATAGGACATGGAGTAAAAAATATATAAAAAAATTGGAAAATGGT
CGAACACTAGAGGGTGTATACGTCCCCCCAAGACGGCAACAATTATGT
>36G2a
ATGGATAGTACAAGCACTATTGCTGAAAAAATTGAAGCATATTTAGAGAAGAAATCCAAT
GAATCTAATATAGAACAATCGTTGAAAGCTGACCCTAGTGAAGTGCAGTACTATAGAAGT
GGAGGTGATGGATATTACTTAAAAAATAATATTTGCAAAATTACCGTGAATCATTCAGAT
TCTGGAAAGTATGAACCATGTGATAGTATACCACCTCCTTATGGCGATAATGACCAATGG
AAATGTGACGAAAATTTATCTAAAGTAAGTGAAAAACCTGAAAATATATGTGTTCCTCCG
AGAAGACAACGTATGTGCATTAACAATTTAGAAAACTTAAAATTTGATAAAATTAGGGAT
AAACATGCATTTTTGGCAGATGTATTACTTACGGCCAGAAATGAAGGAGAAAGAATAGTG
CAGAATCATCCAGATACAAATAGTTCCAATGTTTGTAATGCGTTAGAAAGAAGTTTTGCT
GACATTGCCGATATTATTAGAGGTAGAGATGGGAACAAGTGTGAAACAAAATCCACAAAT
AATGTTGAAGAACTAATAAAAAAATTCTTCGAAAAAAATTACAGGGAGAATAAAGAATAT
AAAAGAAAATATCCAAATGATGATGAAAATTATAAGAAATTACGAGAAGATTGGTGGAAT
GCTAATAGACAAAAGGTGTGGGAAGTTATTACTTGCGGTGCACGAAGTAATGATTTACTC
ATAAAACGTGGATGGAGAACATCTGGAAAATCTAATGGAGACAATAAACTTGAATTGTGC
CGAAAATGTGGCCATTATGAAAAAGAGGTTCCTACCAAATTAGATTATGTCCCTCAATTT
TTAAGGTGGTTAACAGAATGGATAGAGGATTTTTATAGAGAGAAGCAAAATCTGATCGAT
GGCATGGAGAGACACCGTGAAGAGTGTACAAGAGAGTATGATAAATCTAAAGAAGTTACA
TCATATTGTAGTACCTGTAAAGACAAATGTAAGAAATATTGTGAATGTGTGAAGAAATGG
AAGACCGAATGGGAAAATCAAAAAAATAAATATAAAGATTTATATCAACAAGAAAACGAA
ACTTCGCAAAAAAATACATCAAGGTATGATAATTATGTTAAAGATTTTTTTAAAAAACTT
GAAGCTAATTATTCGTCTCTTGAAAATTATATAAAGGGTGATCCTTATTTCGCAGAATAT
GCAACCAAATTATCATTTATTTTAAATTCATCAGATGCTAATACTTCGTCTGGAGAAACA
GCAAACCATAATGATGAAGCATGTAACTGTAATGAATCAGAAATTGCATCAGTTGGACAG
GCACAAACATCGGATCCGTCGTCGAATAAAACATGTAACACACATAGCTCTATAAAAGCT
AATAAGAAAAAAGAATGTAAAGATGTAAAGTTGGGTATTAATAACAATGATAAAGATTTG
AAAATATGCGTAATTGAGCACACTTCCTTAAGTGGTGTTGAAAATTGTTGTTGCCAAGAT
TTATTGGGAATTCTTCAAGAAAATTGTAGTGATAATAAAAGTGGATCTAGTTCTAATGAT
AGTTGTGATAAAAATAGTGAGGAAATATGTCAAAAGAAATTAGAAAAAGTATTTGCATCT
TTAACGAATGGTTATAAATGCGACAAATGTAAATCTGAACAAAAAAAAAATAACAAAAAT
TGGATATGGAGAAAATCCTCTGGTAATAAAGAAGGATTACAAGAAGAATATGCTAATACC
ATAGCTTTACCCCCAAGAACACAATTGTTATATTTAGTGTGTTTACATGAAAAAGAAGGA
AAAACACAAGAACTTAAGAATATTAGGACCAATTCAGAATTATTAAAAGAGTGGATAATT
GCTGCTTTTCATGAAGGAAAAAATTTAAAAATTTCCAATAAAAATGATGACAATGGAAAA
AAATTATGCAAAGATTTAAAATACAGTTTTGCTGATTATGGAGATTTAATTAAAGGTACA
AGTATATGGGATAATGAATATACAAAAGATCTGGAACTAAATTTACAAAAAATTTTTGGA
AAACTTTTTCGTAAATATATAAAAAAGAATATTGCTAGTGATGAAAATACTTTATATTCT
TCTCTTGATGAATTAAGAGAATCATGGTGGAACACGAACAAAAAATATATTTGGTTAGCA
ATGAAACATGGTGCAGAAATGAATGGTACTATGTGTAATGCTGATGGTAGTGTCACTGGT
AGTAGTGATAGTGGTAGTACTACGTGTAGTGGTGACAATGGTAGTATTAGTTGTGATGAT
ATGTCTACAATTGATTTGATCCCGCAATATTTACGTTTTTTGCAAGAATGGGTAGAACAT
TTTTGTAAACAACGTCAAGAAAAAGTAAATGCTGTGATAACGAACTGTAATTCGTGTAAG
GAATGTGGAGGTACATGTAACGGTGAGTGTAAAACTGAATGTGAAAAAAAATGTAAAGCA
TACAAAAATTTTATTGAAAAGTGTAATGGTGAAGCTGCTGGTGGTACTTCCGGATACTCA
TGGAGCAAAAGGTGGGACCAAATATATAAGAGGTATTCCAAATATATAGAAGACGCGAAA
CGAAACCGTAAAGCGGGCACCAAAAGTTGTGGTACAAGTGGTGGTGCAACCAGTGGCGTA
ACCACTACCGAAAATAAATGTGTACAATCAGATATCGATTCGTTTTTCAAACATTTAATT
GATATAGGATTGACCACACCATCTTCTTATTTATCTATTGTTCTTGATGAAAACAATTGT
GGAGAGGACAAAGCTCCTTGGACAACATACACGACATACACAACAGAAAATTGTGATAAA
GATAAAAAGAAATCAAAGCCACAATCATGTAATACTGCCGTGGTTGTAAATGTTCCGTCT
CCACTGGGTAACACTCCACACGGATATAAATATGCTTGTGAGTGTAAAATACCAACTACT
GAAGAAACATGTGATGATAGAAAAGAATATATGAATCAATGGAGTTGTGGTAGCGCACAA
ACAGTAAGAGGTCGTTCTGGAAAAGACTACTACGAATTATGTAAATATAATGGTGTAAAG
GAAACAAAGCTACCAAAGAAATCAAGTAGCTCTAAATTAGATGGAAATGATGTGACGTTC
TTTAATTTGTTTGAACAGTGGAACAAAGAAATACAATATCAGATAGAGCAGTATATGACA
AATACAAAAATATCGTGCAATAACGAGAAAAACGTATTGAGTAGGGTGTCAGAAGAAAGT
CAAAACCAAAAAGGTAGTGATCATCACGTTGGTAGAAATAACAATATCGATCAGGGTACG
AATTGCAAAGAAAAATGTGAATGTTACAGTTTATGGATAGAAAAAATTACAGAACAGTGG
GATAAACAAAAGAAGAATTATAATAATTTTGAAACTAAACAAAGTAATGATGCGCGTAAA
AGTTCTCAGAATAAGAAAATAGTTAAATTATCTCATTTTTTGTTTTTTTCATGTTGGGAA
GAATATATACAAAAATATTTCAATGGCGATTGGAGTAAAATTAAGAATATAGGATCTGAT
ACGTTTGAGTTTCTAATAAAAAAATGTGGAAACAATTCAGGTGATGGAGAAACAATATTT
AATAAAAAATTGAATAATGCACATATAAAATGTAATGAAAATGCAAGTAAAGATACTAAT
ATTAATCCCAGTGTAATATCATCTAAATGTAGTGAACCTATTTATATTCGTGGGTGTCAA
TCAAAAACTTACGATGGATTTATATCCCCAGGTAAAGGAGGCGAGAAACAATGGATATGT
AAAGATACGATAACACATGGAGATATAAATGGTGCCTGTATCCCTCCAAGAACACAAAAT
TTATGTGTTGGAGAGTTATGGGATAAACGTTATGGTGGAAGGAGTAATATTAAAAATGAT
ACAAAGAAATCATTAAAAAACAAACTAAAAAATGCTATACAAAAAGAAACGGAATTATTG
TATGAATACCACGATAAAGGTACAGCAATTATATCACAAAATGATAAAAAAGGACAAAAA
GCAAATAATAATAATTCTAATGGATTGCCAAAAGGTTTTTGTCATGCTGTTCAAAGAAGT
TTTATTGATTATAAGAATATGATTTTGGGTACCAGTGTAAATATATATGAATACATTGGA
AAATTACAAGAAGATATAAAAAAAATTATCGAAAAAGGAACAACTAAACAAAACGGAAAA
ACAGTTGGTGGTGCAGATAAAGTGAACGATTGGTGGAAAGGAATTGAGGGGGAAATGTGG
GGTGCCGTAAAATCTGGTATAAAAACAATAAAAAAACAAAATAATAAATGTACATATACT
GGTAATGAGTGTGGGGTATCCCCCCCAACAGGAAATGATGAGGATCAGTCCGTTTCGTGG
TTTAAAGAATGGGGCGAACAGTTTTGTATAGAACGATTAGAATATGAAAAAAATATACGT
GACGCATGCACTAATAATGGTCAAGGAGATAAAGTAGAAGGAGCATGTAAAAGAAAATGT
GAAAAATATAAAAAATATATTTCTGAAAAAAAAGAATGGGACAAACAAAAAACAAAATAT
GAAAATAAATATGTAGGAAAATCTGCGAGTGATTTATTGAAAGAAAATTATCCTGAATGT
ATATCAGCAAATTTTGATTTTATATTTAACGATAATATTGAATATAAAACATATTATCCA
TATGGAGATTATAGCAGTATATGTTCGTGCGAACAAGTAAAATATTATGAATATAATAAG
GATAATGGACAAAATAATAAATCTCTTTGTCATGAAAAAGGTAATGATAGGACATGGAGT
AAAAAATATATAAAAAAATTGGAAAATGGTCGAACATTAGAGGGTGTATACGTCCCCCCA
AGACGGCAACAATTATGT
>MIP240a
AGCACTATTGGTGACAAAATTGAAGAATATTTAGGTGCAAAATCCGATGAATCTAATATA
GAACAATCGTTGAAAGCTGACCCTAGTAAAGTGCAGTACTATGGAAGTGGAGGTGATGGA
TATTACTTAAAAAATAATATTTGCAAAATTACTGTGAATCATTCAGATTCTGGAAAGTAT
GAACCATGTGATAGTATACCACCTCCTTATGGCGATAATGACCAATGGAAATGTGACGAA
AATTTATATAAAGTAAGTGAAAAACCTGAAAATGTATTTGTTCCTCCGAGAAGACAACGT
ATGTGCATTAAGAATTTAGAAAAATTAAATGTTGATAAAATTAGGGATAAACATGCATTT
TTGGCAGATGTATTACTTACAGCTAGAAATGAAGGAGAAAGAATAGTGCAGAATCATCCA
GATACAAATAGTTCTAATGTTTGTGTTGCGTTAGAAAGAAGTTTTGCTGACATTGCCGAT
ATTATTAGAGGTAGAGATGAAAACAAGTGTGAAACAAAATCCCCAAATAATGTTGAAGAA
CTAATAAAAAATTTCTTCGGAAAAAATTACAGATCAAATGAAGAATATAGAAAAAAATAT
CAAAATGATGACCCAAAATATACAAAATTACGAGAAGATTGGTGGAATGCTAATAGACAA
AAGGTGTGGGAAGTTATTACTTGTAGTGCACGAAGTAACGATTTACTCATAAAACGTCGA
TGGAGAACATCTAAGGAGTCTAATGGAGAAAATAAATTGGAATTGTGTCGCAAATGTGGC
CATTATGAAGAAAAGGTTCCTACCAAATTAGATTATGTCCCTCAATTCTTAAGGTGGTTA
ACAGAATGGATAGAGGATTTATATAGAGAGAAGCAAAATCTGATCGATGACATGGAGAGG
CACCGTGAAGAGTGTACAAGAGAGGATGATAAATGTAAAGAAGTTACATCATATTGTAAT
ATGTGTAAAGACAAATGTAAGAAATATTGTGAATGTGTGAAGAAATGGAAATCCGAATGG
GAGAATCAAAAAAATAAATATAAAGATTTATATCAACAAAACAAAAACGAAACTAGCTCT
TCATCAAAAAATGCATCAAGGTATGATGATTATGTTAAAGATTTTTTTAAAAAACTTGAA
GCTAATTATTCGTCTCTTGATGATTATATAAAGGATGATCCTTATTCCGCACAATATGTA
ACTAAATTATCATTTATTTTAAATCCATCAGATACCGAGAATGCGTCTGAAACACCTTCA
AAGTATTATGATGAAGTATGTAACCCTAATGAATCAGGAATTGCATCTGTTGAACACGCA
CAAACATCTGATAGCTCGTCACAAAAAGCATGTAACACACATAGCTCTATAAAAACTAAT
AAGAAAAAAGTATGTAAACATGTAAAGTTGGGTGTTCGTGAAAATGATAAAGATTTGAAA
ATATGCGTAATTGAGGACACTTCCTTAAGTGGTGTTGAAAATTGTTGTTGCCAAGATTTA
TTGGGAATTCTTCAAGAAAATTGTAGTGATAATAAACGTAGATCTAGTTCTAATGGTAGT
TGTGATAACAAAAATCAGGATGAATGTGAAAAAAATTTAGAAAAAGTACTTGCATCTTTA
ACTAATTGTTATAAATGCGACAAATGTAAATCTGGAACATCAACAGTTAACAACAAATGG
ATATGGAAAAAATACTCTGTTAAGGAAGGTGGATTACAAAAAGAATATGCTAATACCATA
GCTTTACCCCCAAGAACACAATCGTTATATTTAGTGTGTTTACATGAAAAAGAAGGAAAA
ACACAAGAACTTAAGAATATTAGGACCAATTCAGAATTATTAAAAGAGTGGATAATTGCT
GCTTTCCATGAAGGAAAAAATTTAAAAATTTCCCCTCAAAATAAAAATGATGACAATGGA
AAAAAATTATGCAAAGCTTTAAAATACAGTTTTGCCGATTATGGAGATTTAATTAAAGGT
ACAAGTATATGGGATAATGATTTCACAAAAGATTTGGAACTAAATTTACAAAAAATTTTT
GGAAAACTTTTTCGTAAATATATAAAAAAAAATATTTCTACTGAACAAGATACTTTATAT
TCTTCTCTTGATGAATTAAGAGAATCATGGTGGAACACGAACAAAAAATATATTTGGACA
GCAATGAAACATGGTGCAGAAATGAATGGTACTACGTGTTGTGGTGATGGTAGTGTCACT
GGTAGTAGTGATAGTGGTAGTACTACGTGTAGTGGTGACAATGGTAGTATTAGTTGTGAT
GATATTCCTACGATTGATTTGATCCCGCAATATTTACGTTTTTTGCAAGAATGGGTAGAA
CATTTTTGTAAACAACGCCAAGAAAATGTAAATGCTGTGATAGAGAATTGTAATTCGTGT
AAGGAAAGTGGAGGTACATGTAATAGTGATTGTGAAAAAAAATGTAAAATAGAGTGTGAA
AAATACAAAAATTTTATTGAAGAATGTAATGGTACAGCTGCTGGTGGTACTTCCGGATCC
TCATGGAGCAAAAGGTGGGACCAAATATATAAGAGGTATTCCAAATATATAGAAGACGCG
AAACGAAACCGTAAAGCGGGCACAAAAAATTGTGGTATAACCACTGGCACAATTAGTGGT
GAAAGTAGTGGTGCAACCAGTGGCGTAACCACTACCGAAAATAAATGTGTACAATCAGAT
ATCGATTCGTTTTTCAAACATTTAATTGATATAGGATTGACCACACCATCTTCTTATTTA
TCTATTGTTCTTGATGACAACATATGTGGAGAGGACAAAGCTCCTTGGACAACATACACG
ACATACACAACAAAAAATTGTGATAAAGAAAAAGATAAATCAAAGTCACAATCATGTAAT
ACTGCCGTGGTTGTAAATGTTCCGTCTCCACTGGGTAACACTCCACACGGATATAAATAT
GCTTGTGAGTGTAAAATACCAACTACTGAAGAAACATGTGATGATAGAAAAGAATATATG
AATCAATGGAGTAGTGGTAGCGCACAAACAGTAAGAGATCGTTCTGGAAAAGACGACTAT
GAATTATATACATATAATGGTGTAAAGGAAACAAAGTTACCAAAGAAATCAAGTAGCACT
AAATTAGATGAAAATGATGTGATGTTCTTTAATTTGTTTGAACAGTGGAACAAAGAAATA
CAATATCAGATAGAGCAGTATATGACAAATACAAAAATATCGTGCAATAACGAGAAAAAC
GTATTGAGTAGTTCATCAGAAGAAAGTCAAAACCAAAAAGGTAGTGATCATCACGATGGT
AGAAATAACAATATCAATCAGGGTACGAATTGCAGAGAAAAATGTGAATGTTACGAATTG
TGGATAAAAAAAATTACAGAACAGTGGGAAACACAAAATCAGAATTATAATAAATTTGAA
ACTAAACAAAGTAATGATGCGCGTAAAAGTTCTCAGAATAAAAAAGTTGTTAGTTTATCT
CATTTTTTGTTTTTTTCATGTTGGGAAGAATATATACAAAAATATTTCAATGGCGATTGG
AGTAAAATTAAGAATATAGGATCTGATACGTTTGAGTTTTTAATAAAAAAATGTGGAAAC
GATTCAGGTGATGGAGAAACAATATTTAGTGAAAAATTGAAAAATGCAGAAAAAAAATGT
AAGGAAAATGAAAGTACAGATACTAAAATGAAATCAAGTGAAACATCATCTAAATGTAAT
GAAACTAATTATATTCGTGGGTGTCAATCAAAAACTTACGATGGATTTATATCCCCAGGT
AAAGGAGGCGAGAAACAATGGATATGTAAAGATACGATAACACATGGAGATACAAATGGT
GCCTGTATCCCTCCAAGAACACAAAATTTATGTGTTGGAGAGTTATGGTATAAACGTTAT
GGTGGAAGGAGTAATATTAAAAATGATACAAAGGAATCATTAAAAAACAAACTAAAAAAT
GCTATACAAAAAGAAACGGAATTGTTGTATGAATACCACGATAAAGGTACAGCAATTATA
TCACGAAATCCTATGAAAGAAGGAGGAGAAGACGGAAAAGGAAAACAAAAAGAAGGTGGA
GAAAAAGCAAATAATAATAATTCTAATGGATTGCCAAAAGGTTTTTGTCATGCTGTTCAA
AGAAGTTTTATTGATTATAAGAATATGATTTTGGGTACCAGTGTAAATATATATGAGTAC
ATTGGAAAATTACAAGAAGATATAAAAAAAATTATCGAAAAAGGAACAACTAAACAAAAA
GACAAAACAGTTGGTAGTGGTGCAGAAAACGTAAATGCTTGGTGGAAAGGAATTGAGGGG
GAAATGTGGGATGCCGTAAAATGTGGTATAACAAAAATAAAAAAACAAAAGAAGAATGGT
ACATATACTGGTGATGAGTGTGGGGTATCCCCCCCAACAGGAAATGATGAGGATCAGTCC
GTTTCGTGGTTTAAAGAATGGGGCGAACAGTTTTGTATAGAACGATTACGATATGAACAA
AATATACGTGACGCATGCACTAATAATGGTAAGAATGGAAAGAAATGTATTAATTCAAAA
AATAATAACGAAAAAGAAATACAAGGAGCATGTAAAAGAAAATGTGAAGAATATAAAAAA
TATATTTCTGAAAAAAAACAAGAATGGGACAAACAAAAAACAAAATATGAAAATAAATAT
GTAGGAAAATCTGCGAGTGATTTATTGAAAGAAAATTATCCTGAATGTATATCAGCAAAT
TTTGATTTTATATTTAACGATAATATTGAATATAAAACATATTATCCATATGGAGATTAT
AGCAGTATATGTTTGTGCGAACAAGTAAAATATTATGAATATAATAAGGATAATGGACAA
AATAATAAATCTCTTTGTCATGAAAAAGGTAATGATAGGACATGGAGTAAAAAATATATA
AAAAAATTGGAAAATGGTCGATCATTAGAGGGTGTATACGTCCCCCCAAGACGGCAACAA
TTATGT
>3AH7b
ATGGATAGTACAAGCACTATTGGTGACAAAATTGAAGAATATTTAGAGAAGAAATCCGAT
GAATCTAATATAGACCAATCGTTGAAAGCTGATCCTAGTAAAGTGCAGTACTATGGAAGT
GGAGGTGATGGATATTACTTAAAAAATAATATTTGCAAAATTACCGTGAATCATTCAGAT
TCTGGAAAGTATGAACCATGTGATAGTATACCACCTCCTTATGGCGATAATGACCAATGG
AAATGTCAGCAAAATTCATCTGATGGAAGTGGAAACCATAAAAATATATGTGTTCCTCCG
AGAAGACAACATATGTGCATTAAGAATTTAGAAAACTTAAAATTTGAAAGAATTAGGGAT
AAACATGCATTTTTGGCAGATGTATTACTTACAGCAAGAAATGAAGGAGAAAGAATAGTG
CAGAATCATCCAGATACAAATAGTTCCAATGTTTGTGTTGCGTTAGAAAGAAGTTTTGCT
GATCTTGCAGATATTATTAGAGGTACAGATCAATTGAAAGGTTCTAACATTTTAGAACAA
AATTTAAGACGAATGTTTAAGAAAATACTGGAAAAGGACAGTACGCTTAAAAATAATTAT
TCAAACGATGATGAAAATTATAAGAAATTACGAGAAGATTGGTGGAATGCTAATAGACAA
AAGGTGTGGGAAGTTATTACTTGTAGTGCGCGAAGTAACGATTTACTCATAAAACGTCGA
TGGAGAACATCTAAGGAGTCTAATGGAGAAAATAAATTGGAATTGTGTCGCAAATGTGGC
CATTATGAAGAAAAGGTTCCTACCAAATTAGATTATGTCCCTCAATTCTTAAGGTGGTTA
ACAGAATGGATAGAGGATTTATATAGAGAGAAGCAAAATCTGATCGATGACATGGAGAGA
CACCGTGAAGAGTGTACAAGAGAGGATCATAAATCTAACGAAGGTACATCATATTGTAGT
ACCTGTAAAGACAAATGTAAGAAATATTGTGAATGTGTGAAGAAATGGAAATCGGAATGG
GAGAATCAAAAAAATAAATATAATGATTTATATGAACAAAACAAAAACAAAACTAGCTCT
TCAGCAAAACATGCATCAAGATATGATGATTATGTTAAAGAATTTTTTAAAAAACTTAAA
GGAAATGGATATTCCTCTGCCAACAGTTACGTAAAGGATGATCCTTATTCCGCAGAATAT
GCAACCAAATTATCATTTATTTTAAATTCATCAGATGCTAATACTTCGTCTGAAAAAATA
CAAAAAAATAATGATGAAGCATGTAACCCTAATGAATCAGGAATTGCATGTGTTGAACTG
GCACAAACATCTGATAGCTCGTCACAAAAAGCATGTATCACACATAGCTCCATAAAAGCT
AATAAGAAAAAAGTATGTAAAGATGTAAAATTGGGTATTAATAACAATGATAAAGATTTG
AGAGTATGCGTAATTGAGGACACTTACTTAAGTGGTGTTGAAAATTGTTGTTGCCAAGAT
TTCTTGCGAATTCTTCAAGAAAATTGTAGTGATAATAAACGTGGATCTAGTTCTAATGAT
AGTTGTAATAATAATAATGAGGAAGCATGTGAAAAAAATTTAGAAAATGTATTTGCATCT
TTAACTAATGGTTATAAATGCGACAAATGTAAATCTGAACAATCAAAAAAAAATAACAAA
TATTGGATATGGAAAAAATACTCTGTTAAGGAAGAAGGATTACAAAAAGAATATGCTAAT
ACCATAGCTTTACCCCCAAGAACACAATTGTTATATTTAGTGTGTTTACATGAAAAAGAA
GGAAAAACACAACATAAGACAATTAGCACCAATTCAGAATTATTAAAAGAGAGGATAATT
GCTGCTTTTCATGAAGGAAAAAATTTAAAAACTTCCCATCAAAATAAAAATGCTGACAAT
GGAAAAAATGATGACAATGGAAAAAAATTATGCAAAGCTTTAAAATACAGTTTTGCCGAT
TATGGAGATTTAATTAAAGGTACAAGTATATGGGATAATGATTTCACAAAAGATCTGGAA
CTAAATTTACAAAAAATTTTTGGAAAACTTTTTCGTAAATATATAAAAAAGAATATTGCT
AGTGATGAAGATACTTCATATTCTTCTCTTGATGAATTAAGAGAATCTTGGTGGAACACG
AACAAAAAATATATTTGGACAGCAATGAAACATGGTGCAGAAATGAATGGTACTACGTGT
TGTGGTGATGGTAGTGTCACTGGTAGTAGTGATAGTGGTAGTACTACGTGTAGTGGTGAC
AATGGTAGTATTAGTTGTGATGATATTCCTACGATTGATTTGATCCCGCAATATTTACGT
TTTCTGCAAGAATGGGTAGAACATTTTTGCGAACAACGTCAAGGGAAAGTAAATGCTGTG
ATAGAGAATTGTAAGTCGTGTAAGGAATGTGGAGACACAAGTAACGGTGAGTGTAAAACT
GAATGTGAAAAAAAATGTAAAGACGAGTGTGAAAAATACAAAGAATTTATTGAAAAGTGT
AAGGGTGGTGGTGGTGAAGGTACTTCCGGATCCTCATGGAGCAAAAGGTGGGACCAAATA
TATAAGAGGTATTCCAAATATATAGAAGACGCGAAACGAAACCGTAAAGCGGGCACAAAA
AATTGTGGTACAAGTAGTACTACAAATGCTGCCGCAAGTAAATGTGTACAATCAGATATC
GATTCGTTTTTCAAACATTTAATTGATATAGGATTGACCACACCATCTTCTTATTTATCT
ATTGTTCTTGATGACAACATATGTGGAGAGGACAATGCTCCGTGGACAACATACACGACA
TACACAACAGAAAATTGTGATAAAGATAAAAAGAAATCAAAGTCACAATCATGTGATACG
CTTGTGGTTGTAAATGTTCCGTCTCCACTGGGTAACACTCCACACGGATATAAATATGCT
TGTGAGTGTAGAACACCAAATAAACAAGAAACATGTGATGATAGAAAAGAATATATGAAC
CAGTGGATCAGTGATACTAGTAAAAAACAAAAAGGTAGTGGTTCTGGAAAAGACGACTAT
GAATTATGTAAATATAATGGTGTAAAGGAAACAAAGCCATTAGGGACATTAAAGAACTCT
AAATTAGATGAAAATGATGTGACGTTCTTTAATTTGTTTGAACAGTGGAACAAAGAAATA
CAATATCAGATAGAGCAGTATATGACAAATACAAAAATATCGTGCAATAACGAGAAAAAC
GTATTGAGTAGGGTGTCAGAAGAAAGTCAAAACCAAAATAGTAGTGATCATCCCGATGGT
AGAAATAACAATACCGATCAGGGTACGAACTGCAAAAAAAACTGTGAATGTTACAAATTA
TGGATAGAAAAAATTAAGAAGCAGTGGGAAACACAAAAGAAGAATTATAATAATTTTGAA
AAAAAAACAAGTAGTTATGCAAATAACGCTTCTCATAAAAAAGAAATAGTTAAATTATCT
AATTTTTTGTTTTTTTCATGTTGGGAAGAATATATACAAAAATATTTCAATGGCGATTGG
AGTAAAATTAAGAATATAGGATCTGATACGTTTGAGTTTCTAATAAAAAAATGTGGAAAC
GATTCAGCTCATGGAGAAACAATATTTAGTGAAAAATTGAATAATGCAGAAAAAAAATGT
AATGAAAATGCAAGTAAAGATACTAAAATGAAATCAAGTGTAATATCATCTAAATGTAAT
GAACCTATTTATATTCGTGGGTGTCAATCAAAAACTTACGATGGATTTATATCCCCAGGT
AAAGGAGGCGAGAAACAATGGATATGTAAAGATACTATAATACATGGAGATACAAATGGT
GCCTGTATCCCTCCAAGAACACAAAATTTATGTGTTGGAGAGTTATGGTATAAACGTTAT
GGTGGAAGGAGTAATATTAAAAATCATACAAAGGAATCATTAAAAAACAAACTAAAAAAT
GCTATACAAAAAGAAACGGAATTGTTGTATGAATACCACGATAAAGGTACAGCAATTATA
TCACGAAATCCTATGAAAGAAGGAGGAGAAGACGGAAAAGGAAAACAAAAAGAAGGTGGA
GAAGAAGCAAATAATAATTCTAATGGATTACCAAAAGGTTTTTGTCATGCTGTTCAAAGA
AGTTTTATTGATTATAAGAATATGATTTTGGGTACCAGTGTAAATATATATGAATACATT
GGAAAATTACAAGAAGATATAAAAAAAATTATCGAAAAAGGAACACCTCAACAAAACGGA
AAAACAGTTGGTAGTGGTGCAGAAAACGTAAATGCTTGGTGGAAAGAAATAGAAAAAGAT
ATGTGGGATGCCGTAAAATCTGGTATAAAAACAATAAAAAAACAAAATAATAAATGTACA
TATACTGGTGATGAATGTGGGGTATCCCCCCCAACAGGAAATGATGAGGATCAGTCCGTT
TCGTGGTTTAAAGAATGGGGCGAACAGTTTTGTATAGAACGATTACAATATGAAAAAAAT
ATACGTGACGCATGCACTAATAATGGTAAGAATGGAAAGAAATGTATTAATTCAAAAAGT
GGTCAAGGAGATAAAGTAGAAGGAGCATGTAAAAGAAAATGTGAAAAATATAAAAAATAT
ATTTCTGAAAAAAAACAAGAATGGGACAAACAAAAAACAAAATATGAAAATAAATATGTA
GGAAAATCTGCGAGTGATTTATTGAAAGAAAATTATCCTGAATGTATATCAGCAAATTTT
GATTTTATATTTAACGATAATATTGAATATAAAACATATTATCCATATGGAGATTATAGC
AGTATATGTTCGTGCGAACAAGTAAAATATTACAAATATAATAATGCTGAGAAAAAAAAT
AATAAATCTCTTTGTCATGAAAAAGGTAATGATAGGACATGGAGTAAAAAATATATAAAA
AAATTGGAAAATGGTCGATCATTAGAGGGTGTATACGTCCCCCCAAGACGGCAACAATTA
TGT
>MIP016
ATGGATAGTAAAACCACTATTGCTGAAAAAATTGAAGCATATTTAGAGAAGAAATCCAAT
GAATCTAATATAGAACAATCGTTGAAAGCTGATCCTAGTGAAGTGCAGTACTATAGAAGT
GGAGGTGATGGATATTACTTAAAAAATAATATTTGTAAAATTACTGTGAATCATTCAGAT
TCTGGAACAAATGATCCTTGTGATAGTATACCACCTCCTTATGGCGATAATGACCAATGG
AAATGTCAGCAAAATTCATCTGATGGAAGTGGAAAACCTGAAAATGTATTTGTTCCTCCG
AGAAGACAACGTATGTGCATTAAGAATTTAGAAAAATTAAATGTTGATAAAATTAGGGAT
AAACATGCATTTTTGGCAGATGTATTACTTACGGCCAGAAATGAAGGAGAAAAAATAGTG
CAGAATCATCCAGATACAAATAGTTCCAATGTTTGTAATGCGTTAGAAAGAAGTTTTGCT
GACATTGCCGATATTATTAGAGGTACAGATCTATGGAAAGGTACTAATAGTAATTTAGAA
AAAAATTTAAAACAAATGTTTAAGAATATACTAGAAAAAGGCAGCACAATTCAAAGTAAT
TATTCAAAGGACCAAAATTATAGAAAATTACGAGAAGATTGGTGGAATGCTAATAGACAA
AAGGTGTGGGAAGTTATTACTTGCGGTGCACGAAGTAATGATTTACTCATAAAACGTGGA
TGGACAACATCTGGAAAATCTAATGGAGACAATAAACTTGAATTGTGTCGCAAATGTGGC
CATTATGAAAAAGAGGTTCCTACCAAATTAGATTATGTCCCTCAATTCTTAAGGTGGTTA
ACAGAATGGATAGAGGATTTTTATAGAGAAAAGCAAAATCTGATCGATGACATGGAGAGA
CACCGTGAAGAGTGTACATCAGAGGATGATAAATCTAAAGAAGGTGCATCATATTGTAGT
ACCTGTAAAGACAAATGTAAGAAATATTGTGAATGTGTGAAGAAATGGAAGACCGAATGG
GAGAATCAAAAAAATAAATATAAAGATTTATATCAACAAGAAAACGAAACTTCGCAAAAA
AATACATCAAGGTATGATGATTATGTTAAAGAATTTTTTAAAAATTTTAAAGGAGATAAT
TATAAGTCTCTTGAAAATTATATAAAGGGTGATCCTTATTTCGCAGAATATGCAACCAAA
TTATCATTTATTTTAAATTCATCAGATGCTAATACTTCGTCTGGAGAAACAGCAAACCAT
AATGATGAAGTATGTAACTGTAATGAATCAGAAATTGCATCAGTTGGACAGGCATCAATA
TCTGATCCGTCGTCGAATAAAACATGTAACACACATAGCTCTATAAAAGCTAATAAGAAA
AAAGTATGTAAAGATGTAAAGTTGGGTGTTCGTGAAAATGATAAAGATTTGAAAATATGC
GTAATTGAGGACACTTCCTTAAGTGGTGTTGAAAATTGTTGTTGCCAAGATTTCTTGCGA
ATTCTTCAAGAAAATTGTAGTGATAATAAACGTGAATCTAGTTCTAATGGTAGTTGTAAT
AACAAAAATCAGGATGAATGTCAAAAGAAATTAGATGAAGCCCTTGCATCTTTAACGAAT
GGTTATAAATGCGAAAAATGTAAATCTGGAACATCAAGAAGTAAAAAAATATGGATATGG
AAAAAATCCTCTGGTAATGGGGAAGGATTACAAGAAGAATATGCTAATACCATAGGCTTA
CCCCCAAGAACACAATTGTTATATTTAGTGTGTTTACATGAAAAAGAAGGAAAAAAAACA
CAAGAACTTAAGAATATTAGGACCAATTCAGAATTATTAAAAGAGTGGATAATTGCTGCA
TTTCATGAAGGAAAAAATTTAAAACCTTCCCATCAAAATAAAAATGATGAAAATAAAAAA
AAATTATGCAAAGATTTAAAATACAGTTTTGCTGATTATGGAGATTTAATTAAAGGTACA
AGTATATGGGATAATGAATATACAAAAGATCTGGAACTAAATTTACAAAAAATTTTTGGA
AAACTTTTTCGTAAATATATAAAAAAGAATAATACTGCTGAACAACATACTTTATATTCT
TCTCTTGATGAATTAAGAGAATCATGGTGGAACACGAACAAAAAATATATTTGGTTAGCA
ATGAAACATGGTGCGGGAATGAATAGTACTATGTGTAATGCTGATGGTAGTGTCACTGGT
AGTAGTGATAGTGGTAGTACTACGTGTAGTGGTGACAATGGTAGTATTAGTTGTGATGAT
ATTCCTACGATTGATTTGATCCCGCAATATTTACGTTTTTTGCAAGAATGGGTAGAACAT
TTTTGCAAACAACGCCAAGGGAAAGTAAATGCTGTGATAAACAGTTGTAATTCGTGTAAG
AATACATCGGGTGAAAGAAAAATTGGAGACACATGTGGTAATGATTGTGAAAAAAAATGT
AAAGACGAGTGTGAAAAATACAAAAAATTTATTGAAGAATGTAAGGGTAGAGCTGCTGAA
GGTACTTCCGGATCCTCATGGAGCAAAAGGTGGGACCAAATATATAAGAGGTATTCCAAA
TATATAGAAGACGCGAAACGAAACCGTAAAGCGGGCACAAAAAATTGTGGTACAAGTAGT
ACTACAAATGCTGCCGAAAGTAAATGTGTACAATCAGATATCGATTCGTTTTTCAAACAT
TTAATTGATATAGGATTGACCACACCATCTTCTTATTTATCTATTGTTCTTGATGAAAAC
AATTGTGGTGATGACAAAGCTCCTTGGACAACATACACGACATACACAACAAAAAATTGT
GATAAAGAAAGAGATAAATCAAAGTCACAATCATGTAATACTGCCGTGGTTGTAAATGTT
CCGTCTCCACTGGGTAACACTCCACACGGATATAAATATGCTTGTGAGTGTAGAACACCA
AATAAACAAGAATCATGTGATGATAGAAAAGAATATATGAATCAATGGAGTAGTGGTAGC
GCACAAACAGTAAGAGGTCGTTCTACAAATAATGATTATGAATTATATACATATAATGGT
GTACAGATAAAACAGGCAGCAGGGAGATCAAGTAGCACTAAATTAGATGGAAATGATGTG
ATGTTCTTTAATTTGTTTGAACAGTGGAACAAAGAAATACAATATCAGATAGAGCAGTAT
ATGACAAATACAAAAATATCGTGCAATAACGAGAAAAACGTATTGAGTAGGGTGTCAGAC
GAAGGTACTCCTAAAGTACGTGGTGGTTATGTAGATGGTAGAAATAACAATACCGATCAG
GGTACGAATTGCAAAGAAAAATGTGAATGTTACAAATTATGGATAGAAAAAATTAATGAT
CAGTGGGGAAAACAGAAAAACAATTATAATAAATTTCGAAGTAAACAAATTTATGATGCA
AATAAAGGTCCTCAGAATAAAAAAGTTGTTAGTTTATCTAATTTTTTGTTTTTTTCATGT
TGGGAAGAATATATACAAAAATATTTCAATGGCGATTGGAGTAAAATTAAGAATATAGGA
TCTGATACGTTTGAGTTTCTAATAAAAAAATGTGGAAACGATTCAGCTCATGGAGAAACA
ATATTTAGTGAAAAATTGAATAATGCACATATAAAATGTAATGAAAATGAAAGTACCAAT
AATAAAATGAAATCAAGTGGAAAATCATCTGTCCTTAACGCAACCAATTATATTCGTGGG
TGTCAACCAAAAATTTATGATGGAAAAATATTTCCAGGTAAAGGAGGCGAGAAACAATGG
ATATGTAAAGATACTATAATACATGGAGATACAAATGGTGCCTGTATCCCTCCAAGAACA
CAAAATTTATGTGTTGGAGAGTTATGGTATAAAAGTTATGGTGGAAGGAGTAATATTAAA
AATCATACAAAGGAATCATTAAAACAGAAAATAAAAAATGCTATACAAAAAGAAACGGAA
TTATTGTATGAATACCACGATAAAGGTACAGCAATTATATCGCAAAATGATAAAAAAGAA
AAAGCAAATAATAATAATTCTAATGGATTACCAAAAGGTTTTTGTCATGCTGTTCAAAGA
AGTTTTATTGATTATAAGAATATGATTTTGGGTACCAGTGTAAATATATATGAGTACATT
GGAAAATTACAAGAAGATATAAAAAAAATTATCGAACAAGAAACAACTAAACAAAAAGAC
AAAACAGTTGGTAGTGGTGCAGATAAAGTGAACGATTGGTGGAAAGAAATAGAAAAAGAT
ATGTGGGGTGCCGTAAAATCTGGTATAAAAACAATAAATAAAAAAAAGAAGAATGGTACA
TTTAGTATCGATGAATGTGGGGTATCCCCCCCAACAGGAAATAATGAGGATCAGTTCGTT
TCGTGGTTTAAAGAATGGGGCGAACAGTTTTGTATAGAACGATTACAATATGAACAAAAT
ATACGTGAAGCTTGTACTAATAATGGTAAGAATGGAAAGAAATGTATTAATTCAAAAAAT
AATAACGAAAAAGAAATACAAGGAGATTGTAAAAGAAAATGTGAAAAATATAAAAAATAT
ATTTCTGAAAAAAAAGAATGGGACAAACAAAAAACAAAATATGAAAATAAATATGTAGGA
AAATCTGCGAGTGATTTATTGAAAGAAAATTATCCTGAATGTATATCAGCAAATTTTGAT
TTTATATTTAACGATAATATTGAATATAAAACATATTATCCATATGGAGATTATAGCAGT
ATATGTTCGTGCGAACAAGTAAAATATTATGAATATATAAAGGATAAAGGAAAAAATAAT
AAATCTCTTTGTCATGAAAAAGGTAATGATAGGACATGGAGTAAAAAATATATAAAAAAA
TTGGAAAATGGACGAACATTAGAGGGTGTATACGTCCCCCCAAGACGGCAACAATTATGT
>F7-PL30
AGCACTATTGCTAACAAAATTGAAGCATATTTAGGTGCAAAATCCGATGATTCTAAAATA
GACCAATCGTTGAAAGCTGATCCTAGTGAAGTGCAGTACTATAGAAGTGGAGGTGATGGA
GATTACTTAAAAAATAATATTTGTAAAATTACCGTGAATCATTCAGATTCTGGAAAGTAT
GATCCTTGTGATAGAAAAGAACTTTCTTATGGCGATATTGACGAATGGAAATGTGACGAA
AATTTATTTAAAGCTAGTGGAAACCATAAAAATATATGTGTTCCTCCGAGAAGACAACAT
ATGTGCATTAACAATTTAGAAAACTTAAAATTTGATAAAATTAGGGATAAACATGCATTT
TTGGCAGATGTATTACTTACGGCCAGAAATGAAGGAGAAAGAATAGTGCAGAATCATCCA
GATACAAATAGTTCTAATGTTTGTGTTGCGTTAGAAAGAAGTTTTGCTGATCTTGCAGAT
ATTATTAGAGGTACAGATCAATGGAAAGGTACTAATAGTAATTTAGAACAAAATTTAAGA
CGAATGTTTGCGAAAATACTGGAAAAGGACAAGGTACTTCAAGATAAATATCCAAATGAT
GATGAAAATTATAAGAAATTACGAGAAGATTGGTGGACAAAAAATAGACAAAAGGTGTGG
GAAGTTATTACTTGCGGTGCCCGAAGTAACGATTTACTCATAAAACGTCGATGGACAACA
TCTGGAAAATCTAATGGAGAAAATAAATTGGAATTGTTCCGCAAATGTGGCCATTATGAA
AAAGAGGTTCCTACCCAATTAGATTATGTCCCTCAATTCTTAAGGTGGTTAACAGAATGG
ATAGAGGATTTATATAGAGAGAAGCAAAATCTGATCGATGGCATGGAGAGACACCGTGAA
GAGTGTACATCAGAGGATCATAAATGTAAAGAAGGTACATCATATTGTAGTACCTGTAAA
GACAAATGTAAGAAATATTGTGAATATGTCAACAAATGGAAATCGGAATGGGAGAATCAA
AAAAATAAATATACAGAATTATATGAACAAAACAAAAACAAAACTTCGCAAAAAAATACA
TCAAGATATGATGATTATGTTAAAGAATTTTTTAAAAAACTTAATGAAGCTAATTATAAG
TCTCTTGAAAATTATATAAAAGATGATCCTTATTTCGCAGAATATGCAACCAAATTATCA
TTTATTTTAAATTCATCAGATGCTAATACTTCGTCTGGAGAAACAGCAAACCATAATGAT
GAAGTATGTAACTGTAATGAATCAGGAATTGCATCTGTTGGACAGGAACAAATATCGGGT
CCGTCGTCGAATAAAACATGTAACACACATAGTTTCATAGGAGCTAATAAGAAAAAAGTA
TGTAAACATGTAAAGTTGGGTATTAATAACAATGATAAAGATTTGAGAGTATGCGTAATT
GAGCACACTTCCTTAAGTGGTGTTGATAATTGTTGTTTCAAAGATTTCTTGCGAATGCTT
CAAGAAAATTGTAGTGATAATAAAAGTGGATCTAGTTCTAATGGTAGTTGTAATAACAAA
AATCAGGAAGCATGTGAAAAAAATTTAGATGAAGCCCTTGCATCTTTAACGAATGGTTAT
AAATGCGACAAATGTAAATCTGAACAATCAAAAAAAAATAACAAAAATTGGATATGGAGA
AAATACTCTGGTAATGGGGAAGGATTACAAAAAGAATATGCTAATACCATAGGCTTACCC
CCAAGAACACAATCCTTATGTTTAGTAGTGTGTTTAGATGAAAAAGGAAAAAAAACACAA
GAACTTAAGAATATTAGGACCAATTCAGAATTATTAAAAGAGTGGATAATTGCTGCATTT
CATGAAGGAAAAAATTTAAAAAAAAGATACCCTCAAAATAATAATTCTGGAAATAAAAAA
AAATTATGCAAAGCTTTAGAATATAGTTTTGCTGATTATGGAGATTTAATTAAAGGTACA
AGTATATGGGATAATGAATATACAAAAGATCTGGAACTAAATTTACAAAACAATTTTGGA
AAACTTTTTCGTAAATATATAAAAAAGAATAATACTGCTGAACAAGATACTTCATATTCT
TCTCTTGATGAATTAAGAGAATCATGGTGGAACACGAACAAAAAATATATTTGGTTAGCA
ATGAAACATGGTGCGGGAATGAATGGTACTACGTGTTGTGGTGATGGTAGTGTCACTGGT
AGTGGTAGTAGTTGTGATGATATTCCTACGATTGATTTGATCCCTCAATATTTACGGTTT
TTGCAAGAATGGGTAGAACATTTTTGTAAACAACGTCAAGAAAAAGTAAAACCTGTGATA
GAGAATTGTAAGTCGTGTAAAAATACCTCAAGTAAAACAAAACTTGGAGACACATGTAAT
AGTGATTGTAAAACTAAATGTAAAGACGAGTGTGAAAAATACAAAAAATTTATTGAAGAG
TGTCGTACAGCTGCTGAAGGTACTGCCGAATCCTCATGGGTCAAAAGGTGGGACCAAATA
TATAAGAGGTATTCCAAATATATAGAAGACGCGAAACGAAACCGTAAAGCGGGCACAAAA
AATTGTGGTACAAGTAGTACTACAAATGTTTCCGTAAGTACTGATGAAAATAAATGTGTA
CAATCAGATATCGATTCGTTTTTCAAACATTTAATTGATATAGGATTGACCACACCATCT
TCTTATTTATCTATTGTTCTTGATGACAACATATGTGGCGCGGACAAAGCTCCTTGGACA
ACATATACGACATACACAACAACAGAAAATTGTGATATACAAAAAAAAACTCCAAGGTCA
CAATCATGTAATACTGCCGTGGTTGTAAATGTTCCGTCTCCACTGGGTAACACTCCACAC
GGATATAAATATGTTTGTGAGTGTAAAATACCAACTACTGAAGAATCATGTGATGATAGA
AAAGAATATATGAATCAATGGAGTTGTGGTAGCGCACGAACTATGAAACGTGGTTATAAA
AATGACAACTACGAATTATGTAAATATAATGGTGTAAAGGAAACAAAGCCATTAGGGACA
TTAAAGAACTCTAAATTAGATGAAAATGATGTGATGTTCTTTAATTTGTTTGAACAGTGG
AACAAAGAAATACAATATCAGATAGAGCAGTATATGACAAATACAAAAATATCGTGCAAT
AACGAGATGAATGTACTGAGTAGTTCATCAGAAGAAAGTCAAAACCAAAAAGGTAGTGAT
CATCCCGATGGTAGAAATAACAATACCGATCAGGGTACGAACTGCAAAAAAAACTGTGAA
TGTTACGAATTATGGATAGAAAAAATTAATGATCAGTGGGAAACACAAAATCAGAATTAT
AATAAATTTCAAAGAAAACAAATATATGATGCAAATAAAGGTCCTCAGAATAAAAAAGTT
GTTAGTTTATCTCATTTTTTGTTTTTTTCATGTTGGGAAGAATATATACAAAAATATTTC
AATGGCGATTGGAGTAAAATTAAGAATATAGGATCTGATACGTTTGATTTTCTAATAAAA
AAATGTGGAAACAATTCAGGTGATGGAGAAACAATATTTAGTGAAAAATTGAAAAATGCA
CAACAACAATGTAAAGAAATTCAAAATACAGATACTAATATTAATCCCAGTGTAATATCA
TCTGACTGTAATGAAACCAATTATATTCGTGGGTGTCAACCAAAAATTTATGATGGAAAA
ATATTTCCAGGTAAAGGAGGCGAGAAACAATGGATATGTAAAGATACGATAACACATGGA
GATACAAATGGTGCCTGTATCCCTCCAAGAACACAAAATTTATGTGTTGGAGAGTTATGG
TATAAAAGTTATGGTGGAAGGAGTAATATTAAAAATGATACAAAGGAATCATTAAAAAAC
AAACTAAAAAATGCTATACACAAAGAAACAGAATTATTGTATGAATACCACGATAAAGGT
ACAGCAATTATATCGCAAAATGATAAAAAAGGACAAAAAGGAAAAAATGATCCTAATGGA
TTGCCAAAAGGTTTTTGTCATGCTGTTCAAAGAAGTTTTATTGATTATAAGAATATGATT
TTGGGTACCAGTGTAAATATATATGAATACATTGGAAAATTACAAGAAGATATAAAAAAA
ATTATCGAAAAAGGAACAACTAAACAAAACGGAAAAACAGTTGGTAGTGCAGATAAAGTA
AATGCTTGGTGGAAAGGAATTGAGGGGGAAATGTGGGATGCAGTAAGATGTGCTATAACA
AAAATAAAAAAACAAAAGAAGAATGGTACATTTAATGGTGATGAGTGTGGGGTATCCCCC
CCAACAGGAAATGATGAGGATCAGTTCGTTTCGTGGTTTAAAGAATGGGGCGAACAGTTT
TGTATAGAACGATTACAATATGAACAAAATATACGTGACGCATGCATTAATAAAGATATG
GAACAAAATAAATGTATTAATTCAAAAAATAATAACGAAAAAGAAATACAAGGAGATTGT
AAAAGAAAATGTGAAAAATATAAAAAATATATTTCTGAAAAAAAACAAGAATGGGACAAA
CAAAAAACAAAATATGAAAATAAATATGTAGGAAAATCTGCGAGTGATTTATTGAAAGAA
AATTATCCTGAATGTATATCAGCAAATTTTGATTTTATATTTAACGATAATATTGAATAT
AAAACATATTATCCATATGGAGATTATAGCAGTATATGTTCGTGCGAACAAGTAAAATAT
TATGAATATATAAAGGATAATGGACAAAATAATAAATCGCTTTGTCATGAAAAAGGTAAT
GATAGGACATGGAGTAAAAAATATATAAAAAAATTGGAAAATGGTCGAACACTAGAGGGT
GTATACGTCCCCCCAAGACGGCAACAATTATGT
>MIP23a
GACAATAATTCAAAATTATGCAAAGCTTTAGAATATAGTTTTGCTGATTATGGAGATTTA
ATTAAAGGTACAAGTATATGGGATAATGAATATACAAAAGATCTGGAACTAAATTTACAA
AACAATTTTGGAAAACTTTTTCGTAAATATATAAAAAAGAATATTGCTAGTGATGAAAAT
ACTTTATATTCTTCTCTTGATGAATTAAGAGAATCATGGTGGAACACGAACAAAAAATAT
ATTTGGTTAGCAATGAAACATGGTGCAGGAATGAATGGTACTACGTGTTGTGGTGATGGT
AGTGTCACTGGTAGTGGTAGTAGTTGTGATGATATGTCTACAATTGATTTTATTCCGCAA
TATTTACGTTTTTTGCAAGAATGGGTAGAACATTTTTGCAAACAACGTCAAGAAAAAGTA
AATGCTGTGATAACGAACTGTAAGTCGTGTAAGGAAAGTGGAAACAAATGTAAAACTGAA
TGTAAAAATAAATGTAAAGACGAGTGTGAAAAATACAAAAAATTTATTGAAGAGTTTTGT
ACAGCTGCTGGTGGTACTTCCGGATCTCCATGGAGCAAAAGGTGGGACCAAATATATAAG
AGGTATTCCAAATATATAGAAGACGCGAAACGAAACCGTAAAGCGGGCACAAAAAATTGT
GGTACAAGTAGTACTACAAATGCTTCCGTAAGTACTGATGAAAATAAATGTGTACAATCA
GATATCGATTCGTTTTTCAAACATTTAATTGATATAGGATTGACCACACCATCTTCTTAT
TTATCTATTGTTCTTGATGACAACATATGTGGCGCGGACAAAGCTCCTTGGACAACATAC
ACGACATACACAACAACAGAAAATTGTGATATACAAAAAGATAAATCAAAGTCACAATCA
TGTAATACTGCCGTGGTTGTAAATGTTCCGTCTCCACTGGGTAACACTCCACACGGATAT
AAATACGCATGCCAGTGTAAAATACCAACTACTGAAGAAACATGTGATGATAGAAAAGAA
TATATGAACCAGTGGATCAGTGATACTAGTAAAAATCCAAAAGGTAGTGGTTCTACAAAT
AATGATTATGAATTATATACATATAATGGTGTAAAGGAAACAAAGTTACCAAAGAAATTA
AATAGCCCTAAATTAGATGAAAATGATGTGATGTTCTTTAATTTGTTTGAACAGTGGAAC
AAAGAAATACAATATCAGATAGAGCAGTATATGACAAATACAAAAATATCGTGTAATAAC
GAGAAAAACGTATTGAGTAGGGTGTCAGACGAAGGTACTCCTAATGTACGTGGTGGTTAT
GTAGATGGTAGAAATAACAATATCAATCAGGGTACGAACTGCAAAAAAAACTGTGAATGT
TACGAATTGTGGATAAAAAAAATTAAAGAACAGTGGGATAAACAGAAAAACAACTACAAT
AAATTTCGAAGTAAACAAATTTATGATGCAAATAACGCTTCTCATAAAAAAGAAATAGTT
AAATTATCTAATTTTTTGTTTTTTTCATGTTGGGAAGAATATATACAAAAATATTTCAAT
GGCGATTGGAGTAAAATTAAGAATATAGGATCTGATACGTTTGATTTTCTAATAAAAAAA
TGTGGAAACAATTCAGCTCATGGAGAAACAATATTTAGTGAAAAATTGAATAATGCACAT
ATAAAATGCAATGAAAATGCAAGTAAAGATACTAAAATTAATAAAAGTGAAACATCATCT
AAATGTAATGAACCTATTTATATTCGTGGGTGTCAACCAAAAACTTACGATGGAAAAATA
TTTCCAGGTAAAGGAGGCGAGAAACAATGGATATGTAAAGATACGATAACACATGGAGAT
ACAAATGGTGCCTGTATCCCTCCAAGAACACAAAATTTATGTGTTGGAGAGTTATGGTAT
AAAAGTTATGGTGGAAGGAGTAATATTAAAAATGATACAAAGGAATCATTAAAAAACAAA
CTAAAAAATGCTATACAAAAAGAAACGGAATTATTGTATGAATACCACGATAAAGGTACA
GCAATTATATCACAAAATCATATGAAAGGACAAAAAGAAAAAGAAGAAAAAAACAATGAT
TCTAATGGATTACCAAAAGGTTTTTGTCATGCTGTTCAAAGAAGTTTTATTGATTATAAG
AATATGATTTTGGGTACCAGTGTAAATATATATGAATACATTGGAAAATTACAAGAAGAT
ATAAAAAAAATTATCGAAAAAGGAACACCTCAACAAAAAGACAAAATAGGTGGTAGTGGT
GCAGAAAACGTAAATGCTTGGTGGAAAGGAATTGAGGGGGAAATGTGGGGTGCAGTAAGA
TGTGCTATAACAAAAATAAATAAAAAACAAAAGAAGAATGGTACATTTAGTATCGATGAA
TGTGGGGTATCCCCCCCAACAGGAAATGATGAGGATCAGTCCGTTTCGTGGTTTAAAGAA
TGGGGTGAACAGTTTTGTATAGAACGATTACAATATGAAAAAAATATACGTGAAGCTTGT
ACTAATAATGGTCAAGGAGATAAAATACAAGGAGCATGTAAAAGAAAATGTGAAGAATAT
AAAAAATATATTTCTGAAAAAAAANAGGAATGGGACAAACAAAAA
>41NS
AAAACCACTATTGCTGAAAAAATTGAAGCATATTTAGAGAAGAAATCCAATGATTCTAAA
ATAGACGAATTGTTGAAAGCTGATCCTAGTGAAGTGCAGTACTATAGAAGTGGAGGTGAT
GGATATTACTTAAAAAATAATATTTGTAAAATTACTGTGAATCATTCAGATTCTGGAACA
AATGATCCTTGTGATAGTATACCACCTCCTTATGGCGATAATGACCAATGGAAATGTCAG
CAAAATTCATCTGATGGAAGTGGAAAACCTGAAAATGTATTTGTTCCTCCGAGAAGACAA
CGTATGTGCATTAAGAATTTAGAAAAATTAAATGTTGATAAAATTAGGGATAAACATGCA
TTTTTGGCAGATGTATTACTTACGGCCAGAAATGAAGGAGAAAAAATAGTGCAGAATCAT
CCAGATACAAATAGTTCCAATGTTTGTAATGCGTTAGAAAGAAGTTTTGCTGACATTGCC
GATATTATTAGAGGTACAGATCTATGGAAAGGTACTAATAGTAATTTAGAAAAAAATTTA
AAACAAATGTTTAGGAATATACTAGAAAAAGGCAGCACAATTCAAAGTAATTATTCAAAG
GACCAAAATTATAGAAAATTACGAGAAGATTGGTGGAATGCTAATAGACAAAAGGTGTGG
GAAGTTATTACTTGCGGTGCACGAAGTAATGATTTACTCATAAAACGTGGATGGACAACA
TCTGGAAAATCTAATGGAGACAATAAACTTGAATTGTGTCGCAAATGTGGCCATTATGAA
AAAGAGGTTCCTACCAAATTAGATTATGTCCCTCAATTCTTAAGGTGGTTAACAGAATGG
ATAGAGGATTTTTATAGAGAAAAGCAAAATCTGATCGATGACATGGAGAGACACCGTGAA
GAGTGTACATCAGAGGATGATAAATCTAAAGAAGGTGCATCATATTGTAGTACCTGTAAA
GACAAATGTAAGAAATATTGTGAATGTGTGAAGAAATGGAAGACCGAATGGGAGAATCAA
AAAAATAAATATAAAGATTTATATCAACAAGAAAACGAAACTTCGCAAAAAAATACATCA
AGGTATGATAATTATGTTAAAGAATTTTTTAAAAATTTTAAAGGAGATAATTATTCGTCT
CTTGAAAATTATATAAAGGGTGATCCTTATTTCGCAGAATATGCAACCAAATTATCATTT
ATTTTAAATCCATCAGATGCTAATACTTCGTCTGGAGAAACAGCAAACCATAATGATGAA
GTATGTAACTGTAATGAATCAGAAATTGCATCAGTTGGACAGGCATCAATATCTGATCCG
TCGTCGAATAAAACATGTAACACACATAGCTCTATAAAAGCTAATAAGAAAAAAGTATGT
AAAGATGTAAAGTTGGGTGTTCGTGAAAATGATAAAGATTTGAAAATATGCGTAATTGAG
GACACTTCCTTAAGTGGTGTTGAAAATTGTTGTTGCCAAGATTTCTTGCGAATTCTTCAA
GAAAATTGTAGTGATAATAAACGTGAATCTAGTTCTAATGGTAGTTGTAATAACAAAAAT
CAGGATGAATGTCAAAAGAAATTAGATGAAGCCCTTGCATCTTTAACGAATGGTTATAAA
TGCGAAAAATGTAAATCTGGAACATCAAGAAGTAAAAAAATATGGATATGGAAAAAATCC
TCTGGTAATGGGGAAGGATTACAAGAAGAATATGCTAATACCATAGGCTTACCCCCAAGA
ACACAATTGTTATATTTAGTGTGTTTACATGAAAAAGAAGGAAAAAAAACACAAGAACTT
AAGAATATTAGGACCAATTCAGAATTATTAAAAGAGTGGATAATTGCTGCATTTCATGAA
GGAAAAAATTTAAAACCTTCCCATCAAAATAAAAATGATGAAAATAAAAAAAAATTATGC
AAAGATTTAAAATACAGTTTTGCTGATTATGGAGATTTAATTAAAGGTACAAGTATATGG
GATAATGAATATACAAAAGATCTGGAACTAAATTTACAAAAAATTTTTGGAAAACTTTTT
CGTAAATATATAAAAAAGAATAATACTGCTGAACAACATACTTTATATTCTTCTCTTGAT
GAATTAAGAGAATCATGGTGGAACACGAACAAAAAATATATTTGGTTAGCAATGAAACAT
GGTACTACATGTAGTAGTGGTAGTGGTGACAATGGTGATGGTAGTGTCACTGGTAGTAGT
GATAGTGGTAGTACTACGTGTAGTGGTGACAATGGTAGTATTAGTTGTGATGATATTCCT
ACGATTGATTTGATCCCGCAATATTTACGTTTTTTGCAAGAATGGGTAGAACATTTTTGC
AAACAACGCCAAGGGAAAGTAAATGCTGTGATAGAGAATTGTAAGTCGTGTAAGGAAAGT
GGAAACAAATGTAAAACTGAATGTAAAAATAAATGTGAAGCATACAAAAATTTTATTGAA
GTCTGTAAGGGTGGTGATGGTACTGCTGGATCTCCATGGAGCAAAAGGTGGGACCAAATA
TATAAGAGGTATTCCAAATATATAGAAGACGCGAAACGAAACCGTAAAGCGGGCACAAAA
AATTGTGGTACAAGTAGTACTACAAATGCTGCCGAAAGTAAATGTGTACAATCAGATATC
GATTCGTTTTTCAAACATTTAATTGATATAGGATTGACCACACCATCTTCTTATTTATCT
ATTGTTCTTGATGAAAACAATTGTGGTGATGACAAAGCTCCTTGGACAACATACACGACA
TACACAACAAAAAATTGTGATAAAGAAAGAGATAAATCAAAGTCACAATCATGTAATACT
GCCGTGGTTGTAAATGTTCCGTCTCCACTGGGTAACACTCCACACGGATATAAATATGCT
TGTGAGTGTAGAACACCAACTACTGAAGAATCATGTGATGATAGAAAAGAATATATGAAT
CAATGGAGTAGGGGTAGCGCACAAACAGTAAGAGGTCGTTCTACAAATAATGATTATGAA
TTATATACATATAATGGTGTAAAGGAAACAAAGTTACCAAAGAAATTAAATAGCCCTAAA
TTAGATGACAAGGATGTGATGTTCTTTAATTTGTTTGAACAGTGGAACAAAGAAATACAA
TATCAGATAGAGCAGTATATGACAAATACAAAAATATCGTGCAATAACGAGATGAATGTA
CTGAGTAGTTCATCAGAAGAAAGTCAAAACCAAAAAGGTAGTGATCATCACGATGGTAGA
AATAACAATACCGATCAGGGTACGAATTGCAGAGAAAAATGTAAATGTTACGAATTATGG
ATAGAAAAAATTAATGATCAGTGGGATAAACAAAAGAAGAATTATAATAATTTTGAAACT
AAACAAAGTAATGATGCGCGTAAAAGTTCTCAGAATAAGAAAATAGTTAAATTATCTAAT
TTTTTGTTTTTTTCATGTTGGGAAGAATATATACAAAAATATTTCAATGGCGATTGGAGT
AAAATTAAGAATATAGGATCTGATACGTTTGAGTTTCTAATAAAAAAATGTGGAAACGAT
TCAGGTGATGGAGAAACAATATTTAGTGAAAAATTGAATAATGCACATATAAAATGCAAT
GAAAATGAAAGTACCAATAATAAAATGAAATCAAGTGGAAAATCATGTGACCTTAACGCA
ACCAATTATATTCGTGGGTGTCAACCAAAAAGGTATGATGGATTTATATCCCCAGGTAAA
GGAGGCGAGAAACAATGGATATGTAAAGATACGATAACACATGGAGATACAAATGGTGCC
TGTATCCCTCCAAGAACACAAAATTTATGTGTTGGAGAGTTATGGTATAAAAGTTATGGT
GGAAGGAGTAATATTAAAAATGATACAAAGGAATCAATAAAAAACAAACTAAAAAATGCT
ATACAAAAAGAAACGGAATTATTGTATGAATACCACGATAAAGGTACAGCAATTATATCA
CGAAATCCTATGAAAGAAGGAGGAGAAGACGGAAAAGGAAAACAAAAAGAAGGTGGAGAA
AAAGCAAATAATAATAAAAATTCTAATGGATTACCAAAAGGTTTTTGTCATGCTGTTCAA
AGAAGTTTTATTGATTATAAGAATATGATTTTGGGTACCAGTGTAAATATATATGAATAC
ATTGGAAAATTACAAGAAGATATAAAAAAAATTATCGAACAAGAAAGAACTAAAACAAAA
GAAAAAAGAGTTGGTAGTGGTGCAGATAAAGTGAACGATTGGTGGAAAGGAATTGAGGGG
GAAATGTGGGGTGCCGTAAAATGTGGTATAAAAACAATAAATAAAAAACAAAAGAAGAAT
GGTACATTTAATGGTGATGAGTGTGGGGTATCCCCCCCAACAGGAAATAATGAGGATCAG
TTCGTTTCGTGGTTTAAAGAATGGGGCGAACAGTTTTGTATAGAACGATTACAATATGAA
CAAAATATACGTGACGCATGCACTAATAATGGTAAGAATGGAAAGAAATGTATTAATTCA
AAAAGTGGTCAAGGAGATAAAATACAAGGAGCATGTAAAAGAAAATGTGAAGAATATAAA
AAATATATTTCTGAGAAAAAACAAGAATGGGACAAACAAAAAACAAAATATGAAAATAAA
TATGTAGGAAAATCTGCGAGTGATTTATTGAAAGAAAATTATCCTGAATGTATATCAGCA
AATTTTGATTTTATATTTAACGATAATATTGAATATAAAACATATTATCCATATGGAGAT
TATAGCAGTATATGTTCGTGCGAACAAGTAAAATATTATGAATATAATAATGCTGAGAAA
AAAAATAATAAATCTCTTTGTCATGAAAAAGGTAATGATAGGACATGGAGTAAAAAATAT
ATAAAAAAATTGGAAAATGGACGAACACTAGAGGGTGTATACGTCCCCCCAAGACGGCAA
CAATTATGT
>D10_NDIR
TTATGCAAAGATTTAAAATATAGTTTTGCCGATTATGGAGATTTAATTAAAGGTACAAGT
ATATGGGATAATGATTTCACAAAAGATCTGGAACTAAATTTACAAAAAATTTTTGGAAAA
CTTTTTCGTAAATATATAAAAAAAAATATTTCTACTGAACAACATACTTTATATTCTTCT
CTTGATGAATTAAGAGAATCATGGTGGAACACGAACAAAAAATATATTTGGACAGCAATG
AAACATGGTGCGGGAATGAATGGTACTACGTGTAATGCTGATGGTAGTGTCACTGGTAGT
AGTGATAGTGGTAGTACTACGTGTAGTGGTGACAATGGTAGTATTAGTTGTGATGATATG
CCTACAACCGACTTTATCCCGCAATATTTACGTTTTTTGCAAGAATGGGTAGAACATTTT
TGTGAACAACGTCAAGGGAAAGTAAAAGATGTGATAAACAGTTGTAATTCGTGTAAGGAA
AGTGGAGGTACATGTAACGGTGAGTGTAAAACTGAATGTGAAAAAAAATGTAAAGGCGAG
TGTGAAAAATACAAAAAATTTATTGAAGAATGTAATGGTACAGCTGCTGAAGGTACTTCC
GGATCCTCATGGAGCAAAAGGTGGGACCAAATATATAAGAGGTATTCCAAATATATAGAA
GACGCGAAACGAAACCGTAAAGCGGGCACCAAAAGTTGTGGTATAACCACTGGCACAATT
AGTGGTGAAAGTAGTGGTGCAAACAGTGGCGTAACCACTACCGAAAATAAATGTGTACAA
TCAGATATCGATTCGTTTTTCAAACATTTAATTGATATAGGATTGACCACACCATCTTCT
TATTTATCTATTGTTCTTGATGAAAACATATGTGGCGCGGACAAAGCTCCTTGGACAACA
TACACGACATACACAACAACAAAAAATTGTGATAAAGAAAAAGATAAATCAAAGTCACAA
TCATGTAATACGCTTGTGGTTGTAAATGTTCCGTCTCCACTGGGTAACACTCCACACGGA
TATAAATACGCATGCCAGTGTAAAATACCAACTACTGAAGAAACATGTGATGATAGAAAA
GAATATATGAACCAGTGGATCAGTGATACTAGTAAAAAACAAAAAGGTAGTGGTTCTACA
AATAATGATTATGAATTATATACATATAATGGTGTACAGATAAAACAGGCAGCAGGGACA
TTAAAGAACTCTAAATTAGATGAAAATGATGTGACGTTCTTTAATTTGTTTGAACAGTGG
AACAAAGAAATACAATATCAGATAGAGCAGTATATGACAAATACAAAAATATCGTGCAAT
AACGAGATGAAAGTACTGAGTAGGGTGTCAGAAGAAAGTAAAAACCAAAATAGTAGTGAT
CATCCCGATGGTAGAAATAACAATACCGATCAGGGTACGAACTGCAAAGAAAAATGTAAA
TGTTACGAATTGTGGATAAAAAAAATTAAAGAGCAGTGGGAAACACAAAAGAAGAATTAT
AATAATTTTGAAAAAAAAACAAGTAGTTATGCAAATAACGCTTCTCATAAAAAAGAAATA
GTTAAATTATCTCATTTTTTGTTTTTTTCATGTTGGGAAGAATATATACAAAAATATTTC
AATGGCGATTGGAGTAAAATTAAGAATATAGGATCTGATACGTTTGAGTTTTTAATAAAA
AAATGTGGAAACAATTCAGCTCATGGAGAAACAATATTTAGTGAAAAATTGAAAAATGCA
GAAAAAAAATGTAAGGAAAATGAAAGTACCAATAATAAAATGAAATCAAGTGAAACATCA
TCTAAATGTAATAAAACTAATTATATTCGTGGGTGTCAATCAAAAACTTACGATGGATTT
ATATCCCCAGGTAAAGGAGGCGAGAAACAATGGATATGTAAAGATACGATAACACATGGA
GATACAAATGGTGCCTGTATCCCTCCAAGAACACAAAATTTATGTGTTGGAGAGTTATGG
TATAAAAGTTATGGTGGAAGGAGTAATATTAAAAATCATACAAAGGAATCATTAAAACAG
AAACTAAAAAATGCTATACAAAAAGAAACGGAATTATTGTATGAATACCACGATAAAGGT
ACAGCAATTATATCGCAAAATGATAAAAAAGAAAAAGCAAATAATAATAAAAATTCTAAT
GGATTACCAAAAGGTTTTTGTCATGCTGTTCAAAGAAGTTTTATTGATTATAAGAATATG
ATTTTGGGTACCAGTGTAAATATATATGAGTACATTGGAAAATTACAAGAAGATATAAAA
AAAATTATCGAAAAAGGAACACCTCAACAAAACGGAAAAACAGTTGGTAGTGGTGCAGAT
AAAGTGAACGATTGGTGGAAAGAAATAGAAAAAGATATGTGGGGTGCCGTAAAATCTGGT
ATAAAAACAATAAAAAAACAAAAGAAGAATGGTACATATACTGGTAATGAGTGTGGGGTA
TCCCCCCCAACAGGAAATGATGAGGATCAGTCCGTTTCGTGGTTTAAAGAATGGGGTGAA
CAGTTTTGTATAGAACGATTACGATATGAACAAAATATACGTGAAGCTTGTACTATTAAT
GGTAAGAATGGAAAGAAATGTATTAATTCAAAAAGTGGTCAAGGAGATAAAATACAAGGA
GATTGTAAAAGAAAATGTGAAAAATATAAAAAATATATTTCTGAAAAAAAAAAGGAATGG
GACAAACAAAAAACAAAATATGAAAATAAATATGTAGGAAAATCTGCGAGTGATTTATTG
AAAGAAAATTATCCTGAATGTATATCAGCAAATTTTGATTTTATATTTAACGATAATATT
GAATATAAAACATATTATCCATATGGAGATTATAGCAGTATATGTTCGTGCGAACAAGTA
AAATATTATGAATATAATAAGGATAATGGACAAAATAATAAATCTCTTTGTCATGAAAAA
GGTAATGATAGGACATGGAGTAAAAAATATATAAAAAAATTGGAAAATGGTCGAACACTA
GAGGGGATATACGTCCCCCCAAGACGGCAACAATTATGT
>MIP148
AATAATGATGAAGTATGTAACTGTAATGAATCAGGAATTGCATGTGTTGAACTGGCACAA
ACATCGGGTTCGTCGTCGAATAAAACATGTATCACACATAGCTCTATAAAAACTAATAAG
AAAAAAGTATGTAAAGATGTAAAGTTGGGTATTAATAACAATGATAAAGATTTGAAAATA
TGCGTAATTGAGGACACTTCCTTAAGTGGTGTTGAAAATTGTTGTTGCCAAGATTTATTG
GGAATTCTTCAAGAAAATTGTAGTGATAATAAACGTGAATCTAGTTCTAATGGTAGTTGT
AATAATAATAATGAGGAAGCATGTGAAAAAAATTTAGAAAAAGCCCTTGCATCTTTAACG
AATGGTTATAAATGCGAAAAATGTAAATCTGAACAATCAAAAAAAAATAACAAAAATTGG
ATATGGAGAAAATCCTCTGGTAATGGGGAAGGATTACAAAAAGAATATGCTAATACCATA
GGCTTACCCCCAAGAACACATTCGTTATATTTAGGAAATTTACGTAAACTTGAAAATGTG
TGCAAAGGAGTAACAGATATTAATTTTGATACAAAAGAGAAATTCCTAGCAGGATGCTTA
ATTGCTGCTTTTCATGAAGGAAAAAATTTAAAAACTTCCCATCAAGATAAAAATGATGAC
AATGGAAAAAAATTATGCAAAGATTTAAAATACAGTTTTGCCGATTATGGAGATTTAATT
AAAGGTACAAGTATATGGGATAATGATTTCACAAAAGATTTGGAACTAAATTTACAAAAA
ATTTTTGGAAAACTTTTTCGTAAATATATAAAAAAGAATATTGCTAGTGATGAAAATACT
TTATATTCTTCTCTTGATGAATTAAGAGAATCATGGTGGAACACGAACAAAAAATATATT
TGGTTAGCAATGAAACATGGTACTACATGTAGTAGTGGTAGTGGTGACAATGGTAGTATT
AGTTGTGATGATATTCCTACGATTGATTTGATCCCGCAATATTTACGTTTTCTGCAAGAA
TGGGTAGAACATTTTTGTAAACAACGTCAAGAAAAAGTAAAACCTGTGATAGAGAATTGT
AATTCGTGTAAGGAAAGTGGAGGTACATGTAATAGTGATTGTGAAAAAAAATGTAAAGCA
TACAAAGAATTTATTGAAGAGTGTGAGGGTAAAGCTGCTGAAGGTACTTCCGGATCCTCA
TGGAGCAAAAGGTGGGACCAAATATATAAGAGGTATTCCAAATATATAGAAGACGCGAAA
CGAAACCGTAAAGCGGGCACAAAAAATTGTGGTATAACCACTGGCACAATTAGTGGTGAA
AGTAGTACTACAAATGCTGCCGCAAGTACTGCCGAAAGTAAATGTGTACAATCAGATATC
GATTCGTTTTTCAAACATTTAATTGATATAGGATTGACCACACCATCTTCTTATTTATCT
ATTGTACTTGATGACAACATATGTGGTGATGACAAAGCTCCGTGGACAACATACACAACA
ACAAAAAATTGTGATAAAGAAAAAGATAAATCAAAGTTACAATCATGTAATACTGCCGTG
GTTGTAAATGTTCCGTCTCCACTGGGTAACACTCCACACGGATATAAATACGCATGCCAG
TGTAAAATACCAACTACTGAAGAATCATGTGATGATAGAAAAGAATATATGAACCAGTGG
ATCAGTGATAACACTAAAAATCCAAAAGGTAGTCGTTCTACAAATAATGATTATGAATTA
TATACATATAATGGTGTACAGATAAAACAGGCAGCAGGGACATTAAAGAACTCTAAATTA
GATGACAAGGATGTGATGTTCTTTAATTTGTTTGAACAGTGGAACAAAGAAATACAATAT
CAGATAGAGCAGTATATGACAAATGCGAATATATCGTGCAATAACGAGAAAAACGTATTG
AGTAGGGTGTCAGAAGAAAGTCAAAACCAAAATAGTAGTGATCATCACGATGGTGGAAAT
AACAATATCAATCAGGGTACGAACTGCAAAGAAAAATGTGAATGTTACAAATTATGGATA
GAAAAAATTACAGAACAGTGGGGAAAACAGAAAGACAATTATAATAAATTTCGAAGTAAA
CAAATATATGATGGAAATAACGCTTCTCATAAAAAAGAAATAGTTAAATTATCTCATTTT
TTGTTTTTTTCATGTTGGGAAGAATATATACAAAAATATTTCAATGGCGATTGGAGTAAA
ATTAAGAATATAGGATCTGATACGTTTGAGTTTCTAATAAAAAAATGTGGAAACAATTCA
GCTCATGGAGAAACAATATTTAGTGAAAAATTGAAAAATGCAAATATAAAATGTAATGAA
AATAAAAGTACAGATACTAAAATGAAATCAAGTGGAAAATCATGTGACCTTAACGCAACC
AATTATATTCGTGGGTGTCAATCAAAAACTTACGATGGAAAAATATTTCCAGGTAAAGGA
GGCGAGAAACAATGGATATGTAAAGATACGATAACACATGGAGATACAAATGGTGCCTGT
ATCCCTCCAAGAACACAAAATTTATGTGTTGGAGAGTTATGGTATAAAAGTTATGGTGGA
AGGAGTAATATTAAAAATGATACAAAGGAATCAATAAAAAACAAACTAAAAAATGCTATA
CAAAAAGAAACGGAATTATTGTATGAATACCACGATAAAGGTACAGCAATTATATCGCAA
AATGATAAAAAAGAAAAAGCAAATAATAATAATTCTAATGGATTACCAAAAGGTTTTTGT
CATGCTGTTCAAAGAAGTTTTATTGATTATAAGAATATGATTTTGGGTACAAGTGTAAAT
ATATATGAATACATTGGAAAATTACAAGAAGATATAAAAAAAATTATCGAAAAAGGAACA
ACTAAACAAAACGGAAAAACAGTTGGTAGTGGTGCAGATAAAGTGAACGATTGGTGGAAA
GGAATTGAGGGGGAAATGTGGGGTGCCGTAAAATGTGGTATAAAAACAATAAATAAAAAA
CAAAAGAAGAATGGTACATTTAATGGTGATGAATGTGGGGTATCCCCCCCAACAGGAAAT
GATGAGGATCAGTTCGTTTCGTGGTTTAAAGAATGGGGCGAACAGTTTTGTATAGAACGA
TTACAATATGAAAAAAATATACGTGAAGCTTGTACTATTAATGGTAAGAATGGAAAGAAA
TGTATTAATTCAAAAAGTGGTCAAGAAGATAAAATACAAGGAGACTGTAAAAGAAAATGT
GAAAAATATAAAAAATATATTTCTGAAAAAAAACAAGAATGGGACAAACAAAAAACAAAA
TATGAAAATAAATATGTAGGAAAATCTGCGAGTGATTTATTGAAAGAAAATTATCCTGAA
TGTATATCAGCAAATTTTGATTTTATATTTAACGATAATATTGAATATAAAACATATTAT
CCATATGGAGATTATAGCAGTATATGTTCGTGCGAACAAGTAAAATATTATGAATATAAT
AAGGATAATGGACAAAATAATAAATCGCTTTGTCATGAAAAAGGTAATGATAGGACATGG
AGTAAAAAATATATAAAAAAATTGGAAAATGGTCGAACACTAGAGGGTGTATACGTCCCC
CCAAGACGGCAACAATTATGT
>MIP127a
TACAGTTTTGCTGATTATGGAGATTTAATTAAAGGTACAAGTATATGGGATAATGAATAT
ACAAAAGATCTGGAACTAAATTTACAAAAAAGTTTTGGAAAACTTTTTCGTAAATATATA
AAAAAAAATATTTCTACTGAACAAGATACTTCATATTCTTCTCTTGATGAATTAAGAGAA
TCATGGTGGAACACGAACAAAAAATATATTTGGTTAGCAATGAAACATGGTGCGGGAATG
AATAGTACTACGTGTAGTTGTAGTGGTGATAGTAGTAATGATATTCCTACGATTGATTTG
ATCCCGCAATATTTACGTTTTTTGCAAGAATGGGTAGAACATTTTTGTAAACAACGTCAA
GGAAAAGTAAAAGATGTGATAGAGAATTGTAAGTCGTGTAAGAATACATCGGGTGAAAGA
ATAATTGGAGGTACATGTAACGGTGAGTGTAAAACTGAATGTGAAAAAAAATGTAAAAAT
AAATGTGAAGCATACAAAAATTTTATTGAAGAATGTNAAGCTGGTGATGGTACTGCCGGA
TCTCCATGGGTGAAAAGGTGGGACCAAATATATATGAGGTATTCCAAATATATAGAAGAC
GCGAAACGAAACCGTAAAGCGGGCACCAAAAGTTGTGGTACAAGTACTGATGAAAATAAA
TGTGTACAATCAGATATCGATTCGTTTTTCAAACATTTAATTGATATAGGATTGACCACA
CCGTCTTCTTATTTATCTATTGTTCTTGATGAAAACATATGTGGCGCGGACAATGCTCCG
TGGACAACATACACGACATACACAACAAAAAATTGTGATAAAGATAAAAAAACTCCAAAG
CCGCAACAAAGTAATACTGCCGTGGTTGTAAATGTTCCGTCTCCACTGGGTAACACTCCA
CACGAATATAAATACGCATGCCAGTGTAAAATACCAACTACTGAAGAATCATGTGATGAT
AGAAAAGAATATATGAACCAGTGGATCATTGATACTAGTAAAAAACAAAAAGGTAGTGGT
TCTACAAATAATGATTATGAATTATATACATATAATGGTGTAAAGGAAACAAAGCCATTA
GGGACATTAAAGAACTCTAAATTAGATGAAAATGATGTGATGTTCTTTAATTTGTTTGAA
CAGTGGAACAAAGAAATACAATATGAGATAGAGCAGTATATGACAAATACAAAAATATCG
TGCAATAACGAGAAAAACGTATTGAGTAGGGTGTCAGACGAAGGTACTCCTAATGTACGT
GGTGGTTATGTAGATGGTGGAAATAACAATATCAATCAGGGTACGAACTGCAAAAAAAAC
TGTGAATGTTACGAATTGTGGATGGAAAAAATTAATGATCAGTGGGGAAAACAGAAAGAC
AATTATAATAAATTTCAAAGAAAACAAATATATGATGCAAATAAAGGTCCTCAGAATAAA
AAAGTTGTTAGTTTATCTAATTTTTTGTTTTTTTCATGTTGGGAAGAATATATACAAAAA
TATTTCAATGGCGATTGGAGTAAAATTAAGAATATAGGATCTGATACGTTTGAGTTTCTA
ATAAAAAAATGTGGAAACGATTCAGCTCATGGAGAAACAATATTTAGTGAAAAATTGAAT
AATGCAGAAAAAAAATGTAATGAAAATGCAAGTAAAGATACTAAAATGAAATCAAGTGAA
ACATCATCTAAATGTAATAAAACTAATTATATTCGTGGGTGTCAATCAAAAAGGTATGAT
GGATTTATATCCCCAGGTAAAGGAGGCGAGAAACAATGGATATGTAAAGATACTATAATA
CATGGAGATACAAATGGTGCCTGTATCCCTCCAAGAACACAAAATTTATGTGTTGGAGAG
TTATGGTATAAAAGTTATGGTGGAAGGAGTAATATTAAAAATCATACAAAGGAATCATTA
AAACAGAAAATAAAAAATGCTATACAAAAAGAAACGGAATTATTGTATGAATACCACGAT
AAAGGTACAGCAATTATATCACGAAATCCTATGAAAGGACAAAAAGAAAAAGAAGAAAAA
AACAATGATTCTAATGGATTGCCAAAAGGTTTTTGTCATGCTGTTCAAAGAAGTTTTATT
GATTATAAGAATATGATTTTGGGTACCAGTGTAAACACATATGAATACATTGGAAAATTA
CAAGAAGATATAAAAAAAATTATCGAACAAGAAAGAACTAAAACAAAAGAAAAAACAGTT
GGTAGTGGTGCAGAAAACGTAAATGCTTGGTGGAAAGGAATTGAGGGGGAAATGTGGGAT
GCAGTAAGATGTGCTATAACAAAAATAAAAAAACAAAATAATAAATGTACATATACTGGT
AATGAGTGTGGGGTATCCCCCCCAACAGGAAATGATGAGGATCAGTCCGTTTCGTGGTTT
AAAGAATGGGGCGAACAGTTTTGTATAGAACGATTACGATATGAACAAAATATACGTGAA
GCTTGTACTAATAATGGTAAGAATGGAAAGAAATGTATTAATTCAAAAAGTGGTCAAGGA
GATAAAGTAGAAGGAGCATGTAAAAGAAAATGTGAAGAATATAAAAAATATATTTCTGAA
AAAAAANAGGAATGGGACAAACAAAAA
>3CMU
ATGGATAGTACAAGCACTATTGCTGACAAAATTGAAGCATATTTAGAGAAGAAATCCAAT
GAATCTAATATAGACCAATCGTTGAAAGCTGATCCTAGTGAAGTGCAGTACTATAGAAGT
GGAGGTGATGGAGATTACTTAAGAAAAAATATTTGTAAAATTACCGTGAATCATTCAGAT
TCTGGAACAAATGATCCTTGTGATAGAAAAGAACTTTCTTATGGCGATATTGACGAATGG
AAATGTGACGAAAATTTATATAAAGCAAGTGAGAATAATAAAAATATATGTGTCCCTCCG
AGAAGACAACGTATGTGCATTAAGAATTTAGAAAACTTAAATGTTGAAAGAATTAGGGAT
AAACATGCATTTTTGGCAGATGTATTACTTACGGCCAGAAATGAAGGAGAAAGAATAGTG
CAGAATCATCCAGATACAAATAGTTCTAATGTTTGTGTTGCGTTAGAAAGAAGTTTTGCT
GACATTGCAGATATTATTAGAGGTAGAGATGAAAACAAGTGTGAAACAAAATCCCCAAAT
AATGTTGAAGAACTAATAAAAAATTTCTTCGGAAAAAATTACAGGGAGAATAAAGAATAT
AAAAGAAAATATCAAAATGATGATGAAAATTATAAGAAATTACGAGAAGCTTGGTGGAAT
GCTAATAGACAAAAGGTGTGGGAAGTTATTACTTGCGGTGCACGAAGTAATGATTTACTC
ATAAAACGTGGATGGACAACATCTAAAGAGTCTGAGGGAGAAAATAAATTGGAATTGTTC
CGCAAATGTGGCCATTATGAAGGAAAGGTTCCTACCTATTTAGATTATGTCCCTCAATTC
TTAAGGTGGTTAACAGAATGGATAGAGGATTTATATAGAGAGAAGCAAAATCTGATCGAT
GGCATGGAGAGACACCGTGAAGAGTGTACATCAGAGGATCATAAATCTAAAGAAGGTACA
TCATATTGTAATATGTGTAAAGACAAATGTAAGAAATATTGTGAATGTGTGAAGAAATGG
AAATCGGAATGGGAGAATCAAAAAAATAAATATAAAGATTTATATCAACAAAACAAAAAC
AAAACTTCGCAAAAAAATACATCAAGATATGATGATTATGTTAAAGAATTTTTTGAAAAA
CTTAATGAAGCTAATTATTCGTCTCTTGAAAATTATATAAAGGGTGATCCTTATTCCAAA
GAATATACAACTAAATTATCATTTATTCCAAATTCATCAGATGCTAATACTTCGTCTGAA
AAAATACAAAAAAATAATGATGAAGTATGTAACCCTAATGAATCAGGAATTTCATCAGTT
GGACAGGCACAAACATCGTGTCCGTCGTCGAATAAAACATGTATCACACATAGCTCCATA
AAAGCTAATAAGAAAAAAGTATGTAAAGATGTAAAGTTGGGTGTTCGTGAAAATGATAAA
GATTTGAAAATATGCGTAATTGAGGACACTTCCTTAAGTGGTGTTGAAAATTGTTGTTGC
CAAGATTTCTTGCGAATGCTTCAAGAAAATTGTAGTGATAATAAACGTGGATCTAGTTCT
AATGGTAGTTGTGATAACAAAAATCAGGATGAATGTCAAAAGAAATTAGATGAAGCCCTT
GCATCTTTAACTAATTGTTATAAAAACCAAAAATGTAAATCTGAACAATCAAAAAAAAAT
AACAACAAATGGATATGGAAAAAATACTCTGGTAAGGAAGGTGGATTACAAAAAGAATAT
GCTAATACCATAGGCTTACCCCCAAGAACACAATCGTTATATTTAGGAAATCTACCTAAA
CTTGAAAATGTGTGCGAAGATGTAAAGGATATTAATTTTGATACAAAAGAGAAATTCCTA
GCCGGATGCTTAATTGCTGCTTTTCATGAAGGAAAAAATTTAAAAACAACATACCCTCAA
AATAAAAATGATGACAATGGAAAAAAATTATGCAAAGATTTAAAATACAGTTTTGCTGAT
TATGGAGATTTAATTAAAGGTACAAGTATATGGGATAATGATTTCACAAAAGATCTGGAA
CTAAATTTACAAAAAATTTTTGGAAAACTTTTTCGTAAATATATAAAAAAAAATATTTCT
ACTGAACAAGATACTTTATATTCTTCTCTTGATGAATTAAGAGAATCATGGTGGAACACG
AACAAAAAATATATTTGGACAGCAATGAAACATGGTGCAGAAATGAATGGTACTATGTGT
AATGCTGATGGTAGTGTCACTGGTAGTGGTAGTAGTTGTGATGATATTCCTACGATTGAT
TTGATCCCTCAATATTTACGGTTTTTGCAAGAATGGGTAGAACATTTTTGCGAACAACGT
CAAGCAAAAGTAAAAGATGTGATAACGAACTGTAAGTCGTGTAAGAATACATCGGGTGAA
AGAATAATTGGAGGTACATGTAACGGTGAGTGTAAAACTAAATGTAAAGTAGCGTGTGAC
GCATACAAAACATTTATTGAAGAGTGTGGTACAGCTGTTGGTGGTACTGCTGGATCTCCA
TGGAGCAAAAGGTGGGACCAAATATATAAGAGGTATTCCAAACATATAGAAGACGCGAAA
CGAAACCGTAAAGCGGGCACAAAAAATTGTGGCCCAAGTAGTACTACAAATGCTGCCGCA
AGTACTGCCGAAAGTAAATGTGTACAATCAGATATCGATTCGTTTTTCAAACATTTAATT
GATATAGGATTGACCACACCATCTTCTTATTTATCTATTGTTCTTGATGACAACATATGT
GGTGATGACAAAGCTCCTTGGACAACATACACGACATACACAACAACAAAAAATTGTGAT
ATACAAAAAAAAACTCCAAAGTCACAATCATGTGATACGCTTGTGGTTGTAAATGTTCCG
TCTCCACTGGGTAACACTCCACACGAATATAAATATGCTTGTGAGTGTAAAATACCAACT
AATGAAGAAACATGTGATGATAGAAAAGAATATATGAACCAGTGGATCATTGATAACACT
AAAAATCCAAAAGGTAGTCGTTCTACAAATAATGATTATGAATTATATACATATAATGGT
GTAAAGGAAACAAAGCCATTAGGGACATTAAAGAACTCTAAATTAAATGACAAGGATGTG
ACGTTCTTTAATTTATTTGAACAGTGGAACAAAGAAATACAATATCAAATAGAGCAGTAT
ATGACAAATGCGAATATATCGTGTAATAACGAGAAAAACGTATTGAGTAGGGTGTCAGAC
GAAGGTNACTCCTAAAGTAGTGGTGGTTATGAAGATGGTAGAAATAACAATACCGATCAG
AGTACGAATTGCAGAGAAAAATGTGAATGTTACAGTTTATGGATGAACAAAATTACAGAA
CAGTGGGATAAACAGAAAGACAATTATAATAAATTTCAAAGTAAACAAATATATGATGCA
AATAAAGGTTCTCAGAATAAAAAAGTTGTTAGTTTATCTCATTTTTTGTTTTTTTCATGT
TGGGAAGAATATATACAAAAATATTTCAATGGCGATTGGAGTAAAATTAAGAATATAGGA
TCTGATACGTTTGAGTTTTTAATAAAAAAATGTGGAAAGGATTCAGGTGATGGAGAAACA
ATATTTAGTGAAAAATTGAATAATGCAGAAAAAAAATGTAAGGAAAATGAAAGTACAGAT
ACCAATATTAATAAAAGTGAAACATCATCTGACTGTAGTGAACCTATTTATATTCGTGGG
TGTCAATCAAAAACTTACGATGGAAAAATATTTCCAGGTAAAGGAGGCGAGAAAAAATGG
ATATGTAAAGATACTATAATACATGGAGATACAAATGGTGCCTGTATCCCTCCAAGAACA
CAAAATTTATGTGTTGGAGAGTTATGGGATAAAAGTTATGGTGGAAGGAGTAATATTAAA
AATGATACAAAGGAATCATTAAAAAACAAACTAAAAAATGCTATACACAAAGAAACAGAA
TTATTGTATGAATACCACGATAAAGGTACTGCAATTATATCACAAAATGATAAAAAAGAA
AAAGCAAATAATAATAATTCTAATGGATTGCCAAAAGGTTTTTGTCATGCTGTTCAAAGA
AGTTTTATTGATTATAAGAATATGATTTTGGGTACAAGTGTAAATATATATGAATACATT
GGAAAATTACAAGAAGATATAAAAAAAATTATCGAACAAGAAAGAACTAAAACAAAAGAA
AAAAGAGTTGGTAGTGAAGATAAAGTGAACGATTGGTGGAAAGAAATTGAGGGGGAAATG
TGGGATGCAGTAAGATGTGGTATAAAAACAATAAAAAAACAAAAGAAGAATGGTACATTT
AATGGTGATGAGTGTGGAAATTCCCCCCCAACAGGAAATGATGAGGATCAGTCCGTTTCG
TGGTTTAAAGAATGGGGCGAACAGTTTTGTATAGAACGATTACGATATGAACAAAATATA
CGTGAAGCTTGTACTATTAATGGTAAGAATGAAAAGAAATGTATTAATTCAAAAAGTGGT
CAAGAAGATAAAGTAGAAGGAGCATGTAAAAGAAAATGTGAAAAATATAAAAAATATATT
TCTGAAAAAAAACAAGAATGGGACAAACAAAAAACAAAATATGAAAATAAATATGTAGGA
AAATCTGCGAGTGATTTATTGAAAGAAAATTATCCTGAATGTATATCAGCAAATTTTGAT
TTTATATTTAACGACAAAGCTGATCATAAAAAATATTATCCATATGGAGATTATAGCAGT
ATATGTTCGTGCGAACAAGTAAAATATTACAAATATAATAAGGATAAAGGAAAAAATAAT
AAATCTCTTTGTCATGAAAAAGGTAATGATAGGACATGGAGTAAAAAATATATAAAAAAA
TTGGAAAATGGTCGATCATTAGAGGGTGTATACGTCCCCCCAAGACGGCAACAATTATGT
>4PYBb
TACAGTTTTGCTGATTATGGAGATTTAATTAAAGGTACAAGTATATGGGATAATGAATAT
ACAAAAGATCTGGAACTAAATTTACAAAAAATTTTTGGAAAACTTTTTCGTAAATATATA
AAAAAGAATATTGCTAGTGATGAAAATACTTTATATTCTTCTCTTGATGAATTAAGAGAA
TCATGGTGGAACACGAACAAAAAATATATTTGGTTAGCAATGAAACACGGTACTACATGT
AGTAGTGGTAGTGGTGACAATGGTGATGGTAGTGTCACTGGTAGTGGTAGTAGTTGTGAT
GATATGTCTACAATTGATTTGATCCCGCAATATTTACGTTTTTTGCAAGAATGGGTAGAA
CATTTTTGTAAACAACGTCAAGAAAAAGTAAATGCTGTGATAACGAACTGTAATTCGTGT
AAGGAATGTGGAGGTACATGTAACGGTGAGTGTAAAACTGAATGTGAAAAAAAATGTAAA
GCATACAAAAATTTTATTGAAAAGTGTAATGGTGAAGCTGCTGGTGGTACTTCCGGATCC
TCATGGAGCAAAAGGTGGGACCAAATATATAAGAGGTATTCCAAATATATAGAAGACGCG
AAACGAAACCGTAAAGCGGGCACCAAAAGTTGTGGTACAAGTGGTGGTGCAACCAGTGGC
GTAACCACTACCGAAAATAAATGTGTACAATCAGATATCGATTCGTTTTTCAAACATTTA
ATTGATATAGGATTGACCACACCATCTTCTTATTTATCTATTGTTCTTGATGAAAACAAT
TGTGGAGAGGACAAAGCTCCTTGGACAACATACACGACATACACAACAGAAAATTGTGAT
AAAGATAAAAAGAAATCAAAGCCACAATCATGTAATACTGCCGTGGTTGTAAATGTTCCG
TCTCCACTGGGTAACACTCCACACGGATATAAATATGCTTGTGAGTGTAAAATACCAACT
ACTGAAGAAACATGTGATGATAGAAAAGAATATATGAATCAATGGAGTTGTGGTAGCGCA
CAAACAGTAAGAGGTCGTTCTGGAAAAGACTACTACGAATTATGTAAATATAATGGTGTA
AAGGAAACAAAGCTACCAAAGAAATCAAGTAGCTCTAAATTAGATGGAAATGATGTGACG
TTCTTTAATTTGTTTGAACAGTGGAACAAAGAAATACAATATCAGATAGAGCAGTATATG
ACAAATACAAAAATATCGTGCAATAACGAGAAAAACGTATTGAGTAGGGTGTCAGAAGAA
AGTCAAAACCAAAAAGGTAGTGATCATCACGTTGGTAGAAATAACAATATCGATCAGGGT
ACGAATTGCAAAGAAAAATGTGAATGTTACAGTTTATGGATAGAAAAAATTACAGAACAG
TGGGATAAACAAAAGAAGAATTATAATAATTTTGAAACTAAACAAAGTAATGATGCGCGT
AAAAGTTCTCAGAATAAGAAAATAGTTAAATTATCTCATTTTTTGTTTTTTTCATGTTGG
GAAGAATATATACAAAAATATTTCAATGGCGATTGGAGTAAAATTAAGAATATAGGATCT
GATACGTTTGAGTTTCTAATAAAAAAATGTGGAAACAATTCAGGTGATGGAGAAACAATA
TTTAATAAAAAATTGAATAATGCACATATAAAATGTAATGAAAATGCAAGTAAAGATACT
AATATTAATCCCAGTGTAATATCATCTAAATGTAGTGAACCTATTTATATTCGTGGGTGT
CAATCAAAAACTTACGATGGATTTATATCCCCAGGTAAAGGAGGCGAGAAACAATGGATA
TGTAAAGATACGATAACACATGGAGATATAAATGGTGCCTGTATCCCTCCAAGAACACAA
AATTTATGTGTTGGAGAGTTATGGGATAAACGTTATGGTGGAAGGAGTAATATTAAAAAT
GATACAAAGAAATCATTAAAAAACAAACTAAAAAATGCTATACAAAAAGAAACGGAATTA
TTGTATGAATACCACGATAAAGGTACAGCAATTATATCACAAAATGATAAAAAAGGACAA
AAAGCAAATAATAATAATTCTAATGGATTGCCAAAAGGTTTTTGTCATGCTGTTCAAAGA
AGTTTTATTGATTATAAGAATATGATTTTGGGTACCAGTGTAAATATATATGAATACATT
GGAAAATTACAAGAAGATATAAAAAAAATTATCGAAAAAGGAACAACTAAACAAAACGGA
AAAACAGTTGGTGGTGCAGATAAAGTGAACGATTGGTGGAAAGGAATTGAGGGGGAAATG
TGGGGTGCCGTAAAATCTGGTATAAAAACAATAAAAAAACAAAATAATAAATGTACATAT
ACTGGTAATGAGTGTGGGGTATCCCCCCCAACAGGAAATGATGAGGATCAGTCCGTTTCG
TGGTTTAAAGAATGGGGCGAACAGTTTTGTATAGAACGATTAGAATATGAAAAAAATATA
CGTGACGCATGCACTAATAATGGTCAAGGAGATAAAGTAGAAGGAGCATGTAAAAGAAAA
TGTGAAAAATATAAAAAATATATTTCTGAAAAAAAANAGGAATGGGACAAACAAAAA
>D7-PL30
ATGGATAGTACAAGCACTATTGCTAACAAAATTGAAGAATATTTAGGTGCAAAATCCAAT
GAATCTAATATAGAACAATCGTTGAAAGCTGATCCTAGTGAAGTGCAGTACTATAGAAGT
GGAGGTGATGGATATTACTTAAGAAAAAATATTTGTAAAATTACTGTGAATCATTCAGAT
TCTGGAACAAATGATCCTTGTGAAAAAAAATTACCACCTTATGGCGATAATGACCAATGG
AAATGTCAGCAAAATTCATCTGATGGAAGTGGAAACCATAAAAATATATGTGTCCCTCCG
AGAAGACAACGTATGTGCATTAACAATTTAGAAAAATTAAATGTTGATAAAATTAGGGAT
AAACATGCATTTTTGGCAGATGTATTACTTACAGCAAGAAATGAAGGAGAAAAAATAGTG
CAGAATCATCCAGATACAAATAGTTCTAATGTTTGTGTTGCGTTAGAAAGAAGTTTTGCT
GATCTTGCCGATATTATTAGAGGTAGAGATGAAAACAAGTGTGAAACAAAATCCCCAAAT
AATGTTGAAGAACTAATAAAAAATTTCTTCGGAAAAAATTACAGGGAGAATAAAGAATAT
AAAAGAAAATATCAAAATGATGATGAAAATTATAAGAAATTACGAGAAGATTGGTGGACA
AAAAATAGACAAAAGGTGTGGGAAGTTATTACTTGTGGTGCGCGAAGTAACGATTTACTC
ATAAAACGTCGATGGAGAACATCTGGAAAATCTAATGGAGACAATAAATTGGAATTGTTC
CGCAAATGTGGCCATTATGAAGAAAAGGTTCCTACCAAATTAGATTATGTCCCTCAATTT
TTAAGGTGGTTAACAGAATGGATAGAGGATTTATATAGAGAGAAGCAAAATCTGATCGAT
GGCATGGAGAGACACCGTGAAGAGTGTACGAGGAAGAATGTTGAATCTAAAGAAGTTACA
TCATATTGTAGTACCTGTAAAGACAAATGTAAGAAATATTGTGAATGTGTGAAGAAATGG
AAATCGGAATGGAAGAATCAAAAAAATAAATATAATGATTTATATCAACAAAACAAAAAC
AAAACTTCGCAAAAAAATACATCAAGATATGATGATTATGTTAAAGAATTTTTTAAAAAA
CTTAATGAAGCTAATTATTCGTCTCTTGAAAATTATATAAAGGGTGATCCTTATTCCAAA
GAATATGTAACTAAATTATCATTTATTTTAAATTCATCAGATACCGAGAATGCGTCTGAA
AAAATACAAAAAAATAATGATGAAGCATGTAACCCTAATGAATCAGAAATTGCATCAGTT
GGACAGGCACAAACATCGGATCGCTTGTCACAAAAAGCATGTAACACACATAGCTCTATA
AAAACTAATAAGAAAAAAGTATGTAAAGATGTAAAGTTGGGTGTTCATGAAAAGGATAAA
GATTTGAAAATATGCGTAATTGAGGACACTTACTTAAGTGGTGTTGATAATTGTTGTTTC
AAAGATTTATTGGGAATTCTTCAAGAAAATTGTAGTGATAATAAACGTGGATCTAGTTCT
AATGGTAGTTGTGATAAAAATAGTGAGGAAGCATGTGAAAAAAATTTAGAAAATGTATTT
GCATCTTTACATAATGGTTATAAATGCGACAAATGTAAATCTGGAACATCAAGAAGTAAA
AAAATATGGACATGGAGAAAATTCCGTGGTAATGGGGAAGGATTACAAGAAGAATATGCT
AATACCATAGGCTTACCCCCAAGAACACAATTGTTATATTTAGGAAATTTACGTAAACTT
GAAAATGTGTGCGAAGATGTAACAGATATTAATTTTGATACAAAAGAGAAATTCCTAGCA
GGATGCTTAATTGCTGCTTTTCATGAAGGAAAAAATTTAAAAACTTCCCCTCAAAATAAA
AATGATGAAAATAAAAAAAAATTATGCAAAGATTTAAAATACAGTTTTGCCGATTATGGA
GATTTAATTAAAGGTACAAGTATATGGGATAATGATTTCACAAAAGATCTGGAACTAAAT
TTACAACAAATTTTTGGAAAACTTTTTCGTAAATATATAAAAAAGAATATTTCTGCTGAA
CAAGATACTTTATATTCTTCTCTTGATGAATTAAGAGAATCATGGTGGAACACGAACAAA
AAATATATTTGGTTAGCAATGAAACATGGTGCGGGAATGAATAGTACTATGTGTAATGCT
GATGGTAGTGTCACTGGTAGTAGTGATAGTGGTAGTACTACGTGTAGTGGTGACAATGGT
AGTATTAGTTGTGATGATATGCCTACAATTGATTTGATCCCGCAATATTTACGTTTTTTG
CAAGAATGGGTAGAACATTTTTGCGAACAACGTCAAGAAAAAGTAAATGCTGTGATAACG
AACTGTAAGTCGTGTAAGGAAAGTGGAGGTACATGTAACGGTGAGTGTAAAACTGAATGT
AAAACTAAATGTGAAGCATACAAAGAATTTATTGAAGAATGTAAGGGTGGTGATGGTACT
GCTGGATCTCCATGGAGCAAAAGGTGGGACCAAATATATATGAGGTATTCCAAATATATA
GAAGACGCGAAACGAAACCGTAAAGCGGGCACAAAAAATTGTGGCCCAAGTAGTACTACA
AATGTTTCCGTAAGTACTGATGAAAATAAATGTGTACAATCAGATATCGATTCGTTTTTC
AAACATTTAATTGATATAGGATTGACCACACCGTCTTCTTATTTATCTATTGTTCTTGAT
GAAAACAATTGTGGAGAGGACAAAGCTCCTTGGACAACATACACGACATACACAACAAAA
AATTGTGATAAAGAAAAAGATAAATCAAAGTCACAATCATGTAATACTGCCGTGGTTGTA
AATGTTCCGTCTCCACTGGGTAACACTCCACACGGATATAAATATGCTTGTGAGTGTAAA
ATACCAACTACTGAAGAATCATGTGATGATAGAAAAGAATATATGAACCAGTGGATCATT
GATAACACTAAAAATCCAAAAGGTAGTGGTTCTACAAATAATGATTATGAATTATATACA
TATAATGGTGTACAGATAAAACAGGCAGCAGGGAGATCAAGTAGCACTAAATTAGATGAC
AAGGATGTGATGTTCTTTAATTTGTTTGAACAGTGGAACAAAGAAATACAATATCAGATA
GAGCAGTATATGACAAATACAAAAATATCGTGCAATAACGAGATGAAAGTACTGAGTAGG
GTGTCAGAAGAAAGTAAAAACCAAAAAGGTAGTGATAATCACGATGGTAGAAATAACAAT
ACCGATCAGGGTACGAACTGCAGAGAAAAATGTAAATGTTACAAATTATGGATAGAAAAA
ATTAAGAAGCAGTGGGATAAACAAAAGAAGAATTATAATAAATTTGAAAAAAAAACAAGT
AGTTATGCAAATAAAGGTCCTCAGAATAAAAAAGAAATAGTTAAATTATCTAATTTTTTG
TTTTTTTCATGTTGGGAAGAATATATACAAAAATATTTCAATGGCGATTGGAGTAAAATT
AAGAATATAGGATCTGATACGTTTGAGTTTTTAATAAAAAAATGTGGAAACGATTCAGGT
GATGGAGAAACAATATTTAATAAAAAATTGAATAATGCACATATAAAATGTAATGAAAAT
GCAAGTACAGATACTAAAATTAATAAAAGTGAAACATCATGTGACTGTAGTGAACCTATT
TATATTCGTGGGTGTCAATCAAAAACTTACGATGGATTTATATCCCCAGGTAAAGGAGGC
GAGAAACAATGGATATGTAAAGATACGATAACACATGGAGATACAAATGGTGCCTGTATC
CCTCCAAGAACACAAAATTTATGTGTTGGAGAGTTATGGTATAAAAGTTATGGTGGAAGG
AGTAATATTAAAAATCATACAAAGGAATCATTAAAAAACAAACTAAAAAATGCTATACAA
AAAGAAACGGAATTATTGTATGAATACCACGATAAAGGTACAGCAATTATATCACAAAAT
CATATGAAAGGACAAAAAGAAAAAGAAGAAAAAAACAATGATTCTAATGGATTGCCAAAA
GGTTTTTGTCATGCTGTTCAAAGAAGTTTTATTGATTATAAGAATATGATTTTGGGTACC
AGTGTAAATATATATGAGTACATTGGAAAATTACAAGAAGATATAAAAAAAATTATCGAA
AAAGGAACACCTCAACAAAACGGAAAAACAGTTGGTAGTGGTGCAGAAAACGTAAATGCT
TGGTGGAAAGGAATTGAGGGGGAAATGTGGGGTGCCGTAAAATCTGGTATAAAAACAATA
AAAAAACAAAATAATAAATGTACATATACTGGTAATGAGTGTGGGGTATCCCCCCCAACA
GGAAATGATGAGGATCAGTCCGTTTCGTGGTTTAAAGAATGGGGCGAACAGTTTTGTATA
GAACGATTACAATATGAAAAAAATATACGTGAAGCTTGTACTAATAATGGTCAAGGAGAT
AAAATACAAGGAGCATGTAAAAGAAAATGTGAAAAATATAAAAAATATATTTCTGAGAAA
AAACAAGAATGGGACAAACAAAAAACAAAATATGAAAATAAATATGTAGGAAAATCTGCG
AGTGATTTATTGAAAGAAAATTATCCTGAATGTATATCAGCAAATTTTGATTTTATATTT
AACGATAATATTGAATATAAAACATATTATCCATATGGAGATTATAGCAGTATATGTTCG
TGCGAACAAGTAAAATATTATGAATATATAAAGGATAAAGGACAAAATAATAAATCTCTT
TGTCATGAAAAAGGTAATGATAGGACATGGAGTAAAAAATATATAAAAAAATTGGAAAAT
GGTCGAACATTAGAGGGTGTATACGTCCCCCCAAGACGGCAACAATTATGT
>MIP65a
AGCACTATTGCTAACAAAATTGAAGCATATTTAGAGAAGAAATCCGATGATTCTAAAATA
GACGAATTGTTGAAAGCTGATCCTAGTGAAGTGCAGTACTATAGAAGTGGAGGTGATGGA
GATTACTTAAAAAATAATATTTGTAAAATTACTGTGAATCATTCAGATTCTGGAAAGTAT
GAACCATGTGATAGTATACCACCTCCTTATGGCGATAATGACCAATGGAAATGTGACGAA
AATTTATATAAAGCAAGTGAGAATAATAAAAATATATTTGTTCCTCCGAGAAGACAACGT
ATGTGCATTAAGAATTTAGAAAAATTAAATGTTGAAAAAATTAGGGATAAACATGCATTT
TTGGCAGATGTATTACTTACGGCCAGAAATGAAGGAGAAAGAATAGTGCAGAATCATCCA
GATACAAATAGTTCTAATGTTTGTGTTGCGTTAGAAAGAAGTTTTGCTGATCTTGCCGAT
ATTATTAGAGGTACAGATCAATTGAAAGGTACTAATAGTAATTTAGAAAAAAATTTAAAA
CAAATGTTTGCGAAAATACTGGAAAAGGACAAGGTACTTCAAGATAAATATCCAAATGAT
GATGAAAATTATAAGAAATTACGAGAAGATTGGTGGAATGCTAATAGACAAAAGGTGTGG
GAAGTTATTACCTGTAGTGCCCGAAGTAACGATTTACTCATAAAACGTGGATGGAGAACA
TCTAAGGAGTCTAATGGAGAAAATAAATTGGAATTGTGCCGAAAATGTGGCCATTATGAA
AAAGAGGTTCCTACCAAATTAGATTATGTCCCTCAATTTTTAAGGTGGTTAACAGAATGG
ATAGAGGATTTTTATAGAGAGAAGCAAAATCTGATCGATGACATGGAGAGACACCGTGAA
GAGTGTACATCAGAGGATCATAAATCTAAAGAAGTTACATCATATTGTAGTACCTGTAAA
GACAAATGTAAGAAATATTGTGAATGTGTGAAGAAATGGAAATCGGAATGGGAGAATCAA
AAAAATAAATATACAGAATTATATGAACAAGAAAACGAAACTAGCTCTTCATCAAAAAAT
ACATCAAGATATGATGATTATGTTAAAGATTTTTTTAAAAAACTTGAAGCTAATTATAAG
TCTCTTGAAAATTATATAAAGGGTGATCCTTATTTCGCAGAATATGCAACCAAATTATCA
TTTATTTTAAATTCATCAGATGCTAATACTTCGTCTGGAGAAACAGCAAACCATAATGAT
GAAGTATGTAACTGTAATGAATCAGGAATTGCATCTGTTGAACACGCACAAACATCGCGT
CCGTCGTCGAATAAAACATGTATCACACATAGCTCTATAAAAACTAATAAGAAAAAAGTA
TGTAAACATGTAAAGTTGGGTATTAATAACAATGATAAAGATTTGAAAATATGCGTAATT
GAGGACACTTCCTTAAGTGGTGTTGAAAATTGTTGTTGCCAAGATTTATTGGGAATTCTT
CAAGAAAATTGTAGTGATAATAAACGTGGATCTAGTTCTAATGGTAGTTGTGATAAAAAT
AGTGAGGAAATATGTCAAAAGAAATTAGAAAATGTATTTGCATCTTTAACGAATGGTTAT
AAATGCGACAAATGTAAATCTGAACAATCAAAAAAAAATAACAACAAATGGATATGGAAA
AAATCCTCTGGTAATGGGGAAGGATTACAAGAAGAATATGCTAATACCATAGGCTTACCC
CCAAGAACACAATCCTTATGTTTAGTGTGTTTACATGAAAAAGAAGGAAAAACACAAGAA
CTTAAGAATATTAGCACCAATTCAGAATTATTAAAAGAGTGGATAATTGCTGCTTTTCAT
GAAGGAAAAAATTTAAAAACAACATACCCTCAAAAAAAAAATGATGACAATAATTCAAAA
TTATGCAAAGATTTAAAATACAGTTTTGCTGATTATGGAGATTTAATTAAAGGTACAAGT
ATATGGGATAATGAATATACAAAAGATCTGGAACTAAATTTACAAAAAATTTTTGGAAAA
CTTTTTCGTAAATATATAAAAAAGAATAATACTGCTGAACAAGATACTTTATATTCTTCT
CTTGATGAATTAAGAGAATCATGGTGGAACACGAACAAAAAATATATTTGGACAGCAATG
AAACATGGTGCGGGAATGAATGGTACTACATGTAGTAGTGGTAGTGGTGACAATGGTGAT
AGTAGTATCACTGGTAGTAGTGATAGTGGTAGTACTACGTGTAGTGGTGACAATGGTAGT
ATTAGTTGTGATGATATTCCTACGATTGATTTGATCCCACAATATTTACGTTTTTTGCAA
GAATGGGTAGAACATTTTTGTAAACAACGTCAAGCAAAAGTAAAAGATGTGATAAACAGT
TGTAATTCGTGTAAGAATACATCGGGTGAAAGAAAAATTGGAGGTACATGTAACGGTGAG
TGTAAAACTGAATGTAAAAATAAATGTGAAGCATACAAAAAATTTATTGAAGACTGTAAG
GGTGGTGGTACTGGTACTGCCGGATCCTCATGGAGCAAAAGGTGGGACCAAATATATAAG
AGGTATTCCAAACATATAGAAGACGCGAAACGAAACCGTAAAGCGGGCACCAAAAGTTGT
GGTACAAGTACTGCCGAAAGTAAATGTGTACAATCAGATATCGATTCGTTTTTCAAACAT
TTAATTGATATAGGATTGACCACACCGTCTTCTTATTTATCTATTGTTCTTGATGAAAAC
AATTGTGGAGATGACAAAGCTCCTTGGACAACATACACGACATACACAACAAAAAATTGT
GATATACAAAAAAAAACTCCAAAGTCACAATCATGTGATACGCTTGTGGTTGTAAATGTT
CCGTCTCCACTGGGTAACACTCCACACGAATATAAATATGCTTGTGAGTGTAAAATACCA
ACTACTGAAGAAACATGTGATGATAGAAAAGAATATATGAATCAGTGGATCAGTGATAAC
ACTAAAAATCCAAAAGGTAGTGGTTCTACAAATAATGATTATGAATTATATACATATAAT
GGTGTAAAGGAAACAAAGCCATTAGGGACATTAAAGAACTCTAAATTAAATGACAAGGAT
GTGATGTTCTTTAATTTATTTGAACAGTGGAACAAAGAAATACAATATGAGATAGAGCAG
TATATGACAAATGCGAATATATCGTGTAATAACGAGATGAAAGTACTGAGTAGTTCATCA
GAAGAAAGTCAAAACCAAAAAGGTAGTGATCATCACGATGGTAGAAATAACAATACCGAT
CAGGGTACGAATTGCAGAGAAAAATGTGAATGTTACAGTTTATGGATAGAAAAAATTAAG
AAGCAGTGGGGAAAACAGAAAAACAACTACAATAAATTTCAAAGAAAACAAATATATGAT
GGAAATAACGCTTCTCATAAAAAAGAAATAGTTAAATTATCTAATTTTTTGTTTTTTTCA
TGTTGGGAAGAATATATACAAAAATATTTCAATGGCGATTGGAGTAAAATTAAGAATATA
GGATCTGATACGTTTGAGTTTCTAATAAAAAAATGTGGAAACGATTCAGGTGATGGAGAA
ACAATATTTAATAAAAAATTGAAAAATGCAGAAAAAAAATGTAAGGAAAATGAAAGTACA
GATACCAATATTAATAAAAGTGAAACATCATGTGACTGTAGTGAACCTATTTATATTCGT
GGGTGTCAATCAAAAAGGTATGATGGATTTATATCCCCAGGTAAAGGAGGCGAGAAAAAA
TGGATATGTAATGATACGATAACGCATGGAGATACAAATGGTGCCTGTATCCCGCCAAGA
ACACAAAATATATGTGTTGGAAATTTATGGGATAAAAGTTATGGTGGAAGGAGTAACATT
AAAAATGATACAAAGGAATTATTAAAAGAGAAAATAAAAAATGCTATACACAAAGAAACG
GAATTATTGTATGAATACCACGATAAAGGTACAGCAATTATATCGCAAAATGATAAAAAA
GAAAAAGCAAATAATAATAATTCTAATGGATTACCAAAAGGTTTTTGTCATGCTGTTCAA
AGAAGTTTTATTGATTATAAGAATATGATTTTGGGTACCAGTGTAAGCACTTATGAATAC
ATTGGAAAATTACAAGAAGATATAAAAAAAATTATCGAACAAGGACGTAAACCAAAAGAC
AAAACAGTTGGTGGTGCAGAAAACGTAAATGCTTGGTGGAAAGGAATTGAGGGGGAAATG
TGGGATGCAGTAAGATGTGCTATAAAAACAATTAAAAAACAAAATAATAAATGTACATAT
ACTGGTAATGAATGTGGAAATTCCCCCTCCACAGGAAATGATGAGGATCAGTTCGTTTCG
TGGTTTAAAGAATGGGGCGAACAGTTTTGTATAGAACGATTACAATATGAAAAAGATATA
CGTGAAGCTTGTACTATTAATGGTAAGAATGAAAAGAAATGTATTAATTCAAAAAGTGGT
CAAGAAGATAAAATACAAGGAGACTGTAAAAGAAAATGTGAAGAATATAAAAAATATATT
TCTGAAAAAAAACAAGAATGGGACAAACAAAAAACAAAATATGAAAATAAATATGTAGGA
AAATCTGCGAGTGATTTATTGAAAGAAAATTATCCTGAATGTATATCAGCAAATTTTGAT
TTTATATTTAACGATAATATTGAATATAAAACATATTATCCATATGGAGATTATAACAGT
ATATGTTCGTGCGAACAAGTAAAATATTATGAATATAATAAGGATAAAGGACAAAATAAT
AAATCTCTTTGTCATGAAAAAGGTAATGATAGGACATGGAGTAAAAAATATATAAAAAAG
TTGGAAAATGGACGAACACTAGAGGGAGTATACGTCCCCCCAAGACGGCAACAATTATGT
>MIP197b
ATGGATAGTACAAGCACTATTGCTAACAAAATTGAAGCATATTTAGAGAAGAAATCCAAT
GAATCTAATATAGACCAATCGTTGAAAGCTGACCCTAGCGAGATAGACTATTATAATTTT
GGAGGTGATGGATATTACTTAAGAAAAAATATTTGTAAAATTACTGTGAATCATTCAGAT
TCTGGAACAAATGATCCTTGTGATAGAAAAGAACTTTCTTATGGCGATAATGACCAATGG
AAATGTCAGCAAAATTCATCTGATGGAAGTGAGAATAATAAAAATATATGTGTCCCTCCG
AGAAGACAACGTATGTGCATTAAGAATTTAGAAAAATTAAATGTTGATAAAATTAGGGAT
AAACATGCATTTTTGGCAGATGTATTACTTACAGCAAGAAATGAAGGAGAAAAAATAGTG
CAGAATCATCCAGATACAAATAGTTCTAATGTTTGTGTTGCGTTAGAAAGAAGTTTTGCT
GACATTGCCGATATTATTAGAGGTACAGATCTATGGAAAGGTACTAATAGTAATTTAGAA
AAAAATTTAAAACAAATGTTTGCAAAAATACTGGAAAAGGACAAGGTACTTCAAGATAAA
TATCCAAATGATGATGAAAATTATAAGAAATTACGAGAAGATTGGTGGAATGCTAATAGA
CAAAAGGTGTGGGAAGTTATTACCTGTAGTGCCCGAAGTAACGATTTACTCATAAAACGT
CGATGGAGAACATCTAAGGAGTCTAATGGAGAAAATAAATTGGAATTGTGCCGAAAATGT
GGCCATTATGAAGGAAAGGTTCCTACCAAATTAGATTATGTCCCTCAATTTTTAAGGTGG
TTAACAGAATGGATAGAGGATTTATATAGAGAGAAGCAAAATCTGATCGATGACATGGAG
AGACACCGTGAAGAGTGTACAAGAGAGTATGATAAATGTAAAGAAGTTACATCATATTGT
AATATGTGTAAAGAAAAATGTAAGAAATATTGTGAATGTGTGAAGAAATGGAAGACCGAA
TGGGAGAATCAAGAAAATAAATATAATGATTTATATAAAAAAGACAAAAGAAAAAAATCT
TCAGCAAAACATGCATCAAGGTATGATAATTATGTTAAAGAATTTTTTGAAAAACTTAAA
GGAAATGGATATTCCTCTGCCAACAGTTACGTAAAGAATGATCCTTATTCCAAAGAATAT
GTAACTAAATTATCATTTATTTTAAATCCATCAGATGCTAATAATCCGTCTGGAGAAACA
GCAAACCATAATGATGAAGCATGTAACCCTAATGAATCAGAAATTGCATCAGTTGGACAG
GCACAAACATCGGATCGCTTGTCACAAAAAGCATGTATCACACATAGTTTCATAGGAGCT
AATAAGAAAATAGTATGTAAAGATGTAAAATTGGGTGTTCGTGAAAAGGATAAAGATTTG
AAAATATGCGTAATTGAGGATGACTCCTTGCGTGGTGTTGAAAATTGTTGTTTCAAAGAT
TTATTGGGAATTCTTCAAGAAAATTGTAGTGATAATAAAAGTGGATCTAGTTCTAATGGT
AGTTGTAATAACAAAAATCAGGATGAATGTCAAAAGAAATTAGATGAAGCCCTTGCATCT
TTACATAATGGTTATAAATGCGACAAATGTAAATCTGGAACATCAAGAAGTAAAAAAATA
TGGACATGGAGAAAATTCCCTGGTAATGGGGAAGGATTACAAAAAGAATATGCTAATACC
ATAGGTTTACCCCCAAGAACACAATCGTTATATTTAGGAAATTTACGTAAACTTGAAAAT
GTGTGCAAAGGAGTAACAGATATTAATTTTGATACAAAAGAGAAATTTCTAGCAGGATGC
TTAATTGCTGCTTTTCATGAAGGAAAAAATTTAAAAATTTCCAATAAAAAAAAAAATGAT
GACAATGGAAAAAAATTATGCAAAGATTTAAAATACAGTTTTGCTGATTATGGAGATTTA
ATTAAAGGTACAAGTATATGGGATAATGAATATACAAAAGATCTGGAACTAAATTTACAA
AAAATTTTTGGAAAACTTTTTCGTAAATATATAAAAAAGAATATTGCTAGTGATGAAAAT
ACTTTATATTCTTCTCTTGATGAATTAAGAGAATCATGGTGGAACACGAACAAAAAATAT
ATTTGGTTAGCAATGAAACACGGTACTACATGTAGTAGTGGTAGTGGTGACAATGGTGAT
GGTAGTGTCACTGGTAGTGGTAGTAGTTGTGATGATATGTCTACAATTGATTTGATCCCG
CAATATTTACGTTTTTTGCAAGAATGGGTAGAACATTTTTGTAAACAACGTCAAGAAAAA
GTAAAAGATGTGATAGAGAATTGTAAGTCGTGTAAGAATACATCGGGTGAAAGAATAATT
GGAGGTACATGTGGTAGTGATTGTAAAACTAAATGTAAAGGCGAGTGTGACGCATACAAA
AATTTTATTGAAGAATGTAAGCGTGGTGATGGTACTGCCGGATCTCCATGGAGCAAAAGG
TGGGACCAAATATATATGAGGTATTCCAAATATATAGAAGACGCGAAACGAAACCGTAAA
GCGGGCACAAAAAATTGTGGTACAAGTAGTACTACAAATGCTGCCGAAAATAAATGTGTA
CAATCAGATATCGATTCGTTTTTCAAACATTTAATTGATATAGGATTGACCACACCGTCT
TCTTATTTATCTATTGTTCTTGATGAAAACATATGTGGTGATGACAAAGCTCCTTGGACA
ACATATACGACATACACAACAACAGAAAAATGTAATAAAGAAACAGATAAATCAAAGTCA
CAATCATGTAATACTGCCGTGGTTGTAAATGTTCCGTCTCCACTGGGTAACACTCCACAC
GGATATAAATATGCTTGTGAGTGTAAAATACCAACTACTGAAGAAACATGTGATGATAGA
AAAGAATATATGAACCAGTGGATCAGTGATACTAGTAAAAATCCAAAAGGTGGTCGGTCT
ACAAATAATGATTATGAATTATATACATATAATGGTGTAAAGGAAACAAAGCTACCAAAG
AAATCAAGTAGCTCTAAATTAGATGGAAATGATGTGACGTTCTTTAATTTGTTTGAACAG
TGGAACAAAGAAATACAATATCAGATAGAGCAGTATATGACAAATACAAAAATATCGTGC
AATAACGAGAAAAACGTATTGAGTAGGGTGTCAGACGAAGGTACTCCTAAAGTACGTGGT
TATGAAGATGGTGGAAATAACAATATCGATCAGGGTACGAATTGCAAAGAAAAATGTAAA
TGTTACAGTTTATGGATAGAAAAAATTACAGAACAGTGGGATAAACAAAAGAAGAATTAT
AATAATTTTGAAACTAAACAAAGTAATGATGCGCGTAAAAGTTCTCAGAATAAGAAAATA
GTTAAATTATCTCATTTTTTGTTTTTTTCATGTTGGGAAGAATATATACAAAAATATTTC
AATGGCGATTGGAGTAAAATTAAGAATATAGGATCTGATACGTTTGAGTTTCTAATAAAA
AAATGTGGAAACGATTCAGGTGATGGAGAAACAATATTTAGTGAAAAATTGAATAATGCA
CATATAAAATGTAATGAAAATGCAAGTACAGATACTAAAATTAATAAAAGTGAAACATCA
TGTGTCCTTAACGCAACCAATTATATTCGTGGGTGTCAATCAAAAACTTACGATGGATTT
ATATCCCCAGGTAAAGGAGGCGAGAAACAATGGATATGTAAAGATACGATAACACATGGA
GATATAAATGGTGCCTGTATCCCTCCAAGAACACAAAATTTATGTGTTGGAGAGTTATGG
GATAAACGTTATGGTGGAAGGAGTAATATTAAAAATGATACAAAGAAATCATTAAAAAAC
AAACTAAAAAATGCTATACAAAAAGAAACGGAATTATTGTATGAATACCACGATAAAGGT
ACAGCAATTATATCACGAAATCCTATGAAAGAAGGAGGAGAAGACGGAAAAGGAAAACAA
AAAGAAGGTGGAGAAGAAGCAAATAATAATTCTAATGGATTGCCAAAAGGTTTTTGTCAT
GCTGTTCAAAGAAGTTTTATTGATTATAAGAATATGATTTTGGGTACAAGTGTAAATATA
TATGAGTACATTGGAAAATTACAAGAAGATATAAAAAAAATTATCGAAAAAGGAACACCT
CAACAAAAAGACAAAATAGGTGGTAGTGGTGCAGAAAACGTAAATGCTTGGTGGAAAGAA
ATAGAAAAAGATATGTGGGGTGCCGTAAAATGTGGTATAAAAACAATAAAAAAACAAAAT
AATAAATGTACATATACTGGTAATGAGTGTGGGGTATCCCCCCCAACAGGAAATGATGAG
GATCAGTTCGTTTCGTGGTTTAAAGAATGGGGCGAACAGTTTTGTATAGAACGATTACAA
TATGAAAAAAATATACGTGAAGCTTGTACTATTAATGGTAAGAATGAAAAGAAATGTATT
AATTCAAAAAGTGGTCAAGAAGATAAAATACAAGGAGATTGTAAAAGAAAATGTGAAAAA
TATAAAAAATATATTTCTGAAAAAAAACAAGAATGGGACAAACAAAAAACAAAATATGAA
AATAAATATGTAGGAAAATCTGCGAGTGATTTATTGAAAGAAAATTATCCTGAATGTATA
TCAGCAAATTTTGATTTTATATTTAACGATAATATTGAATATAAAACATATTATCCATAT
GGAGATTATAGCAGTATATGTTCGTGCGAACAAGTAAAATATTACAAATATATAAAGGAT
AAAGGACAAAATAATAAATCTCTTTGTCATGAAAAAGGTAATGATAGGACATGGAGTAAA
AAATATATAAAAAAATTGGAAAATGGTCGAACACTAGAGGGTGTATACGTCCCCCCAAGA
CGGCAACAATTATGT
>B7-PL30
TACAGTTTTGCCGATTATGGAGATTTAATTAAAGGTACAAGTATATGGGATAATGAATAT
ACAAAAGATCTGGAACTAAATTTACAAAAAATTTTTGGAAAACTTTTTCGTAAATATATA
AAAAAGAATATTTCTGCTGAACAACATACTTCATATTCTTCTCTTGATGAATTAAGAGAA
TCATGGTGGAACACGAACAAAAAATATATTTGGTTAGCAATGAAACATGGTGCAGAAATG
AATAGTACTACGTGTTGTGGTGATGGTAGTGTCACTGGTAGTAGTGATAGTGGTAGTACT
ACGTGTAGTGGTGACAATGGTAGTATTAGTTGTGATGATATTCCTACGATTGATTTGATC
CCGCAATATTTACGGTTTTTGCAAGAATGGGTAGAACATTTTTGCGAACAACGTCAAGGG
AAAGTAAAAGATGTGATAGAGAATTGTAATTCGTGTAAGGAATGTGGAGGTACATGTGGT
AATGATTGTAAAACTGAATGTAAAAATAAATGTAAAGACGAGTGTGAAGCATACAAAAAT
TTTATTGAAGACTGTAAGGGTGGTGGTGGTGGTACTGGTACTGCCGGATCTCCATGGAGC
AAAAGGTGGGACCAAATATATATGAGGTATTCCAAATATATAGAAGACGCGAAACGAAAC
CGTAAAGCGGGTACCAAAAGTTGTGGTACAAGTAGTACTACAAATGCTGCCGCAAGTACT
GCCGAAAGTAAATGTGTACAATCAGATATCGATTCGTTTTTCAAACATTTAATTGATATA
GGATTGACCACACCATCTTCTTATTTATCTATTGTTCTTGATGACAACATATGTGGCGCG
GACAATGCTCCGTGGACAACATACACGACATACACAACAGAAAATTGTGATAAAGATAAA
AAGAAATCAAAGTTACAACAATGTAATACTGCCGTGGTTGTAAATGTTCCGTCTCCACTG
GGTAACACTCCACACGAATATAAATATGTTTGTGAGTGTAGAACACCAAATAAACAAGAA
ACATGTGATGATAGAAAAGAATATATGAATCAATGGAGTTGTGGTAGCGCACAAACAGTA
AGAGGTCGTTCTACAAATAATGATTATGAATTATATACATATAATGGTGTAGATGTAAAA
CCGACAACAGTTAGATCAAGTAGCTCTAAATTAGATGACAAGGATGTGACGTTCTTTAAT
TTGTTTGAACAGTGGAACAAAGAAATACAATATCAGATAGAGCAGTATATGACAAATACA
AAAATATCGTGCAATAACGAGATGAAAGTACTGAGTAGTTCATCAGAAGAAAGTAAAAAC
CAAAAAGGTAGTGATCATCACGTTGGTAGAAATAACAATACCGATCAGGGTACGAATTGC
AAAGAAAAATGTGAATGTTACAAATTATGGATAAAAAAAATTAAAGAACAGTGGGATAAA
CAGAAAGACAATTATAATAAATTTCGAAGTAAACAAATTTATGATGCAAATAAAGGTCCT
CAGAATAAAAAAGAAATAGTTAAATTATCTCATTTTTTGTTTTTTTCATGTTGGGAAGAA
TATATACAAAAATATTTCAATGGCGATTGGAGTAAAATTAAGAATATAGGATCTGATACG
TTTGAGTTTTTAATAAAAAAATGTGGAAACAATTCAGGTGATGGAGAAACAATATTTAAT
AAAAAATTGAAAAATGCACAACAACAATGTAAGGAAAATGAAAGTACAGATACTAAAATT
AATCCCAGTGTAATATCATCTGACTGTAGTGAACCTATTTATATTCGTGGGTGTCAATCA
AAAACTTACGATGGAAAAATATTTCCAGGTAAAGGAGGCGAGAAACAATGGATATGTAAA
GATACTATAATACATGGAGATACAAATGGTGCCTGTATCCCTCCAAGAACACAAAATTTA
TGCGTTGGAAATTTATGGGATAAAAGTTATGGTGGAAGGAGTAATATTAAAAATCATACA
AAGGAATCATTAAAACAGAAAATAAAAAATGCTATACAAAAAGAAACGGAATTGTTGTAT
GAATACCACGATAAAGGTACAGCAATTATATCACGAAATCCTATGAAAGAAGGAGGAGAA
GACGGAAAAGGAAAACAAAAAGAAGGTGGAGAAAAAGCAAATAATAATAAAAATTCTAAT
GGATTACCAAAAGGTTTTTGTCATGCTGTTCAAAGAAGTTTTATTGATTATAAGAATATG
ATTTTGGGTACCAGTGTAAACACATATGAGTACATTGGAAAATTACAAGAAGATATAAAA
AAAATTATCGAACAAGGAACACCTCAACAAAAAGACAAAACAGTTGGTGGTGCAGAAAAC
GTAAATGCTTGGTGGAAAGGAATTGAGGGGGAAATGTGGGGTGCCGTAAAATGTGGTATA
AAAACAATAAATAAAAAAAAGAAGAATGGTACATTTAGTATCGATGAATGTGGAATATTC
CCCCCAACAGGAAATAATGAGGATCAGTTCGTTTCGTGGTTTAAAGAATGGGGCGAACAG
TTTTGTATAGAACGATTACGATATGAACAAAATATACGTGAAGCTTGTACTAATAATGGT
AAGAATGGAAAGAAATGTATTAATTCAAAAAGTGGTCAAGGAGATAAAGTAGAAGGAGCA
TGTAAAAGAAAATGTGAAGAATATAAAAAATATATTTCTGAAAAAAAACAAGAATGGGAC
AAACAAAAAACAAAATATGAAAATAAATATGTAGGAAAATCTGCGAGTGATTTATTGAAA
GAAAATTATCCTGAATGTATATCAGCAAATTTTGATTTTATATTTAACGATAATATTGAA
TATAAAACATATTATCCATATGGAGATTATAGCAGTATATGTTCGTGCGAACAAGTAAAA
TATTACAAATATATAAAGGATAAAGGACAAAATAATAAATCGCTTTGTCATGAAAAAGGT
AATGATAGGACATGGAGTAAAAAATATATAAAAAAATTGGAAAATGGACGAACATTAGAG
GGTGTATACGTCCCCCCAAGACGGCAACAATTATGT
>MIP240b
ATGGATAAATCAAGTATTGGTGACAAAATTGAAGCATATTTAGAGAAGAAATCCGATGAT
TCTAAAATAGACGAATTGTTGAAAGCTGATCCTAGTGAAGTGCAGTACTATAGAAGTGGA
GGTGATGGAGATTACTTAAAAAATAATATTTGTAAAATTACTGTGAATCATTCAGATTCT
GGAAAGTATGAACCATGTGATAGTATACCACCTCCTTATGGCGATAATGACCAATGGAAA
TGTGCCATAATTTTATCTAAAGTAAGTGAAAAACCTGAAAATATATTTGTTCCTCCGAGA
AGACAACGTATGTGCATTAACAATTTAGAAAAATTAAATGTTGAAAAAATTAGGGATAAA
CATGCATTTTTGGCAGATGTATTACTTACAGCAAGAAATGAAGGAGAAAGAATAGTGCAG
AATCATCCAGATACAAATAGTTCTAATGTTTGTGTTGCGTTAGAAAGAAGTTTTGCTGAT
CTTGCAGATATTATTAGAGGTACAGATCTATGGAAAGGTACTAATAAGTTCGAACCATAT
TTAAAACAAATGTTTGCAAAAATACGAGAAAACGACAAGGTACTTCAAGATAAATATCCA
AATGATGACCCAAAATATACAAAATTACGAGAAGATTGGTGGACAAAAAATAGACAAAAG
GTGTGGGAAGTTATTACTTGTGGTGCGCGAAGTAACGATTTACTCATAAAACGTGGATGG
ACAACATCTAAGGAGTCTAATGGAGAAAATAAATTGGAATTGTTCCGCAAATGTGGCCAT
TATGAAGGAAAGGTTCCTACCAAATTAGATTATGTTCCTCAATTCTTAAGGTGGTTAACA
GAATGGATAGAGGATTTTTATAGAGAAAAGCAAAATCTGATCGATGACATGGAGAGACAC
CGTGAAGAGTGTACAAGAGAGGATGATAAATCTAAAGAAGGTACATCATATTGTAGTACC
TGTAAAGACAAATGTAAGAAATATTGTGAATGTGTGAAGAAATGGAAGACCGAATGGGAA
AATCAAGAAAATAAATATAAAGATTTATATCAACAAGAAAACGAAACTAGCTCTTCATCA
AAAAATACATCAAGATATGATGATTATGTTAAAGAATTTTTTGAAAAACTTAATGAAGCT
AATTATAAGTCTCTTGATGATTATATAAAGGATGATCCTTATTCCAAAGAATATACAACT
AAATTATCATTTATTCCAAATTCATCAGATGCTAATACTTCGTCTGAAAAAATACAAAAA
AATAATGATGAAGTATGTAACCCTAATGAATCAGGAATTTCATCAGTTGGACAGGCACAA
ACATCGTGTCCGTCGTCGAATAAAACATGTATCACACATAGCTCCATAAAAGCTAATAAG
AAAAAAGTATGTAAAGATGTAAAGTTGGGTGTTCGTGAAAATGATAAAGATTTGAAAATA
TGCGTAATTGAGGATGACTCCTTGCGTGGTGTTGAAAATTGTTGTTTCAAAGATTTATTG
GGAATTCTTCAAGAAAATTGTAGTGATAATAAACGTGGATCTAGTTCTAATGGTAGTTGT
GATAACAAAAATCAGGATGAATGTCAAAAGAAATTAGATGAAGCCCTTGCATCTTTAACT
AATTGTTATAAAAACCAAAAATGTAAATCTGGAACATCAACAGTTAACAAAAATTGGATA
TGGAAAAAATCCTCTGGTAATGAAAAAGGATTACAAAAAGAATATGCTAATACCATAGGC
TTACCCCCAAGAACACAATCGTTATATTTAGGAAATCTACCTAAACTTGAAAATGTGTGC
AAAGGAGTAACAGATATTAATTTTGATACAAAAGAGAAATTCCTAGCCGGATGCTTAATT
GCTGCTTTTCATGAAGGAAAAAATTTAAAACCTTCCCATAAAAAAAATGATGACAATGGA
AAAAAATTATGCAAAGCTTTAGAATATAGTTTTGCTGATTATGGAGATTTAATTAAAGGT
ACAAGTATATGGGATAATGAATATACAAAAGATTTGGAACTAAATTTACAAAAAATTTTT
GGAAAACTTTTTCGTAAATATATAAAAAAGAATAATACTGCTGAACAAGATACTTCATAT
TCTTCTCTTGATGAATTGAGAGAATCATGGTGGAACACGAACAAAAAATATATTTGGACA
GCAATGAAACATGGTGCAGGAATGAATGGTACTATGTGTAATGCTGATGGTAGTGTCACT
GGTAGTGGTGATAGTAGTAATGATATTCCTACGATTGATTTGATCCCGCAATATTTACGT
TTTCTGCAAGAATGGGTAGAACATTTTTGTAAACAACGTCAAGCAAAAGTAAAAGATGTG
ATAGAGAATTGTAAGTCGTGTAAGAATACATCGGGTGAAAGAAAAATTGGAGGTACATGT
AACGGTGATTGTGAAAAAAAATGTAAAGACGAGTGTGAAAAATACAAAAAATTTATTGAA
GAGTGTGGTACAGCTGTTGGTGGTACTGCTGGATCCTCATGGGTCAAAAGGTGGGACCAA
ATATATAAGAGGTATTCCAAACATATAGAAGACGCGAAACGAAACCGTAAAGCGGGCACA
AAAAATTGTGGTACAAGTAGTACTACAAATGCTGCCGAAAATAAATGTGTACAATCAGAT
ATCGATTCGTTTTTCAAACATTTAATTGATATAGGATTGACCACACCATCTTCTTATTTA
TCAAATGTACTTGACGAAAACAATTGTGGAGATGACAAAGCTCCATGGACAACATATACG
ACATACACAACAACAAAAAATTGTGATATACAAAAAAAAACTCCAAAGTCACAATCATGT
GATACGCTTGTGGTTGTAAATGTTCCGTCTCCACTGGGTAACACTCCATACCGATATAAA
TATGCTTGTGAGTGTAAAATACCAACTAATGAAGAAACATGTGATGATAGAAAAGAATAT
ATGAACCAGTGGATCATTGATAACACTAAAAATCCAAAAGGTAGTCGTTCTACAAATAAT
GATTATGAATTATATACATATAATGGTGTAGATGTAAAACCGACAACAGTTAGATCAAAT
AGCTCTAAATTAGATGACAAGGATGTGACGTTCTTTAATTTATTTGAACAGTGGAACAAA
GAAATACAATATCAGATAGAGCAGTATATGACAAATACAAAAATATCGTGCATTGACGAA
AAAGAAGTATTGGATAGTGTGTCAGACGAAGCTGCGCAACCAAAATTTAGTGACAATGAA
AGAGATAGAAATAGCATTACCCATGAGGATAAGAATTGCAAAAAAAACTGTGAATGTTAC
AGTTTATGGATGAACAAAATTAAGAAGCAGTGGGGAAAACAGAAAGACAATTATAATAAA
TTTCAAAGAAAACAAATATATGATGGAAATAACGCTTCTCATAAAAAAGAAATAGTTAAA
TTATCTAATTTTTTGTTTTTTTCATGTTGGGAAGAATATATACAAAAATATTTCAATGGC
GATTGGAGTAAAATTAAGAATATAGGATCTGATACGTTTGAGTTTTTAATAAAAAAATGT
GGAAACAATTCAGCTCATGGAGAAACAATATTTAGTGAAAAATTGAAAAATGCAGAAAAA
AAATGTAAGGAAAATAAAAGTACAGATACTAAAATTAATAAAAGTGGAAAATCATGTGAC
CTTAACGCAACCAATTATATTCGTGGGTGTCAATCAAAAACTTACGATGGAAAAATATTT
CCAGGTAAAGGAGGCGAGAAACAATGGATATGTAAAGATACGATAACACATGGAGATACA
AATGGTGCCTGTATCCCTCCAAGAACACAAAATTTATGTGTTGGAGAGTTATGGTATAAA
AGTTATGGTGGAAGGAGTAATATTAAAAATGATACAAAGGAATCATTAAAAAACAAACTA
AAAAATGCTATACAAAAAGAAACGGAATTGTTGTATGAATACCACGATAAAGGTACAGCA
ATTATATCACGAAATCCTATGAAAGAAGGAGGAGAAGACGGAAAAGGAAAACAAAAAGAA
GGTGGAGAAGAAGCAAATAATAATTCTAATGGATTACCAAAAGGTTTTTGTCATGCTGTT
CAAAGAAGTTTTATTGATTATAAGAATATGATTTTGGGTACAAGTGTAAATATATATGAG
TACATTGGAAAATTACAAGAAGATATAAAAAAAATTATCGAAAAAGGAACACCTCAACAA
AAAGACAAAACAGTTGGTGGTGCAGAAAACGTAAATGCTTGGTGGAAAGAAATAGAAAAA
GATATGTGGGGTGCCGTAAAATGTGGTATAACAAAAATAAATAAAAAAAAGAAGAATGGT
ACATTTAATGGTGATGAGTGTGGGGTATCCCCCCCAACAGGAAATGATGAGGATCAGTCC
GTTTCTTGGTTTAAAGAATGGGGCGAACAGTTTTGTATAGAACGATTACGATATGAACAA
AATATACGTGACGCATGCATTAATAAAGATATGGAACAAAATAAATGTATTAATTCAAAA
AATAATAACGAAAAAGAAATACAAGGAGCATGTAAAAGAAAATGTGAAGAATATAAAAAA
TATATTTCTGAAAAAAAACAAGAATGGGACAAACAAAAAACAAAATATGAAAATAAATAT
GTAGGAAAATTTGCGAGTGATTTATTGAAAGAAAATTATCCTGAATGTATATCAGCAAAT
TTTGATTTTATATTTAACGATAATATTGAATATAAAACATATTATCCATATGGAGATTAT
AACAGTATATGTTCGTGCGAACAAGTAAAATATTACAAATATAATAAGGATGAAGGACAA
AATAATAAATCGCTTTGTCATGAAAAAGGTAATGATAGGACATGGAGTAAAAAATATATA
AAAAAATTGGAAAATGGTCGATCATTAGAGGGTGTATACGTCCCCCCAAGACGGCAACAA
TTATGT
>MIP68
TACAGTTTTGCTGATTATGGAGATTTAATTAAAGGTACAAGTATATGGGATAATGATTTC
ACAAAAGATTTGGAACTAAATTTACAAAAAATTTTTGGAAAACTTTTTCGTAAATATATA
AAAAAGAATAATACTATTGTAGAAAATACTTTATATTCTTCTCTTGATGAATTAAGAGAA
TCATGGTGGAACACGAACAAAAAATATATTTGGTTAGCAATGAAACATGGTGCAGAAATG
AATGGTACTACGTGTTGTGGTGATGGTAGTGTCACTGGTAGTAGTGATAGTGGTAGTACT
ACGTGTTGTGGTGATGGTAGTGTCACTGGTAGTGGTAGTAGTTGTGATGATATGCCTACA
ACCGACTTTATCCCTCAATATTTACGTTTTTTGCAAGAATGGGTAGAACATTTTTGCGAA
CAACGTCAAGCAAAAGTAAATGCTGTGATAACGAACTGTAAGTCGTGTAAGGAAAGTGGA
GGTACATGTAACGGTGAGTGTAAAACTGAATGTAAAACTAAATGTGAAGCATACAAAGAA
TTTATTGAAGAATGTAAGGGTGGTGATGGTACTGCTGGATCTCCATGGAGCAAAAGGTGG
GACCAAATATATAAGATGTATTCCAAATATATAGAAGACGCGAAACGAAACCGTAAAGCG
GGCACAAAAAATTGTGGTACAAGTAGTACTACAAATGCTGCCGCAAGTACTGCCGAAAGT
AAATGTGTACAATCAGATATCGATTCGTTTTTCAAACATTTAATTGATATAGGATTGACC
ACACCGTCTTCTTATTTATCTATTGTTCTTGATGAAAACAATTGTGGAGAGGACAAAGCT
CCTTGGACAACATACACGACATACACAACAAAAAATTGTGATAAAGAAAAAGATAAATCA
AAGTCACAATCATGTAATACTGCCGTGGTTGTAAATGTTCCGTCTCCACTGGGTAACACT
CCACACGGATATAAATATGCTTGTGAGTGTAAAATACCAACTACTGAAGAATCATGTGAT
GATAGAAAAGAATATATGAACCAGTGGATCATTGATAACACTAAAAATCCAAAAGGTAGT
GGTTCTACAAATAATGATTATGAATTATATACATATAATGGTGTACAGATAAAACAGGCA
GCAGGGAGATCAAGTAGCACTAAATTAGATGACAAGGATGTGATGTTCTTTAATTTGTTT
GAACAGTGGAACAAAGAAATACAATATCAGATAGAGCAGTATATGACAAATACAAAAATA
TCGTGCAATAACGAGAAAAACGTATTGAGTAGGGTGTCAGACGAAGGTACTCCTAATGTA
CGTGGTGGTTATGAAGATGGTAGAAATAACAATACCGATCAGGGTACGAATTGCAAAGAA
AAATGTAAATGTTACGAATTATGGATAAAAAAAATTAAAGAACAGTGGGATAAACAAAAG
AAGAATTATAATAATTTTGAAACTAAACAAAGTAATGATGCGCGTAAAAGTTCTCAGAAT
AAAAAAGTTGTTAGTTTATCTCATTTTTTGTTTTTTTCATGTTGGGAAGAATATATACAA
AAATATTTCAATGGCGATTGGAGTAAAATTAAGAATATAGGATCTGATACGTTTGAGTTT
CTAATAAAAAAATGTGGAAACGATTCAGGTGATGGAGAAACAATATTTAATAAAAAATTG
AATAATGCAGAAAAAAAATGTAAGGAAAATGAAAGTACAGATACTAAAATGAAATCAAGT
GGAAAATCATGTGACTGTAGTGAACCTATTTATATTCGTGGGCGTCAACCAAAAATTTAT
GATGGAAAAATATTTCCAGGTAAAGGAGGCGAGAAACAATGGATATGTAAAGATACTATA
ATACATGGAGATACAAATGGTGCCTGTATCCCTCCAAGAACACAAAATTTATGCGTTGGA
GAGTTATGGTATAAACGTTATGGTGGAAGGAGTAATATTAAAAATGATACAAAGGAATTA
TTAAAAAACAAACTAAAAAATGCTATACAAAAAGAAACGGAATTATTGTATGAATACCAC
GATAAAGGTACAGCAACCATATCACGAAATCCTATGAAAGAAGGAGGAGAAGACGGAAAA
GGAAAACAAAAAGAAGGTGGAGAAAAAGCAAATAATAATAATTCTAATGGATTACCAAAA
GGTTTTTGTCATGCTGTTCAAAGAAGTTTTATTGATTATAAGAATATGATTTTGGGTACC
AGTGTAAATATATATGAATACATTGGAAAATTACAAGAAGATATAAAAAAAATTATCGAA
AAAGGAACACCTCAACAAAAAGACAAAATAGGTGGTGTTGGTAGTAGTGCAGATAAAGTA
AACGATTGGTGGAAAGAAATAGAAAAAGATATGTGGGGTGCAGTAAGATGTGCTATAACA
AAAATAAATAAAAAAAAGAAGAATGGTACATTTAGTATCGATGAATGTGGGGTATCCCCC
CCAACAGGAAATGATGAGGATCAGTTCGTTTCGTGGTTTAAAGAATGGGGCGAACAGTTT
TGTATAGAACGATTACAATATGAACAAAATATACGTGAAGCTTGTACTAATAATGGTAAG
AATGGAAAGAAATGTATTAATTCAAAAAATAATAACGAAAAAGAAATACAAGGAGATTGT
AAAAGAAAATGTGAAGAATATAAAAAATATATTTCTGAAAAAAAACAAGAATGGGACAAA
CAAAAAACAAAATATGAAAATAAATATGTAGGAAAATCTGCGAGTGATTTATTGAAAGAA
AATTATCCTGAATGTATATCAGCAAATTTTGATTTTATATTTAACGATAATATTGAATAT
AAAACATATTATCCATATGGAGATTATAACAGTATATGTTCGTGCGAACAAGTAAAATAT
TATGAATATAATAATGCTGAGAAAAAAAATAATAAATCTCTTTGTCATGAAAAAGGTAAT
GATAGGACATGGAGTAAAAAATATATAAAAAAATTGGAAAATGGTCGAACATTAGAGGGT
GTATACGTCCCCCCAAGACGGCAACAATTATGT
>MIP180
ATGGATAAATCAAGTATTGGTGACAAAATTGAAGCATATTTAGAGAAGAAATCCGATGAT
TCTAAAATAGACGAATTGTTGAAAGCTGATCCTAGTGAAGTGCAGTACTATAGAAGTGGA
GGTGATGGAGATTACTTAAAAAATAATATTTGTAAAATTACTGTGAATCATTCAGATTCT
GGAAAGTATGAACCATGTGATAGTATACCACCTCCTTATGGCGATAATGACCAATGGAAA
TGTGCCATAATTTTATCTAAAGTAAGTGAAAAACCTGAAAATGTATTTGTTCCTCCGAGA
AGACAACGTATGTGCATTAACAATTTAGAAAAATTAAATGTTGATAAAATTAGGGATAAA
CATGCATTTTTGGCAGATGTATTACTTACAGCAAGAAATGAAGGAGAAAGAATAGTGCAG
AATCATCCAGATACAAATAGTTCTAATGTTTGTGTTGCGTTAGAAAGAAGTTTTGCTGAT
CTTGCAGATATTATTAGAGGTACAGATCTATGGAAAGGTACTAATAAGTTCGAACCATAT
TTAAAACAAATGTTTGCAAAAATACGAGAAAACGACAAGGTACGTCAAGATAAATATCCA
AATGATGACCCAAAATATACAAAATTACGAGAAGATTGGTGGACAAAAAATAGACAAAAG
GTGTGGGAAGTTATTACTTGTGGTGCGCGAAGTAACGATTTACTCATAAAACGTGGATGG
ACAACATCTAAGGAGTCTAATGGAGAAAATAAATTGGAATTGTTCCGCAAATGTGGCCAT
TATGAAGGAAAGGTTCCTACCAAATTAGATTATGTTCCTCAATTCTTAAGGTGGTTAACA
GAATGGATAGAGGATTTTTATAGAGAAAAGCAAAATCTGATCGATGACATGGAGAGACAC
CGTGAAGAGTGTACAAGAGAGGATGATAAATCTAAAGAAGGTACATCATATTGTAGTACC
TGTAAAGACAAATGTAAGAAATATTGTGAATGTGTGAAGAAATGGAAGACCGAATGGGAA
AATCAAGAAAATAAATATAAAGATTTATATCAACAAGAAAACGAAACTAGCTCTTCATCA
AAAAATACATCAAGATATGATGATTATGTTAAAGAATTTTTTGAAAAACTTAATGAAGCT
AATTATAAGTCTCTTGATGATTATATAAAGGATGATCCTTATTCCAAAGAATATACAACT
AAATTATCATTTATTCCAAATTCATCAGATGCTAATACTTCGTCTGAAAAAATACAAAAA
AATAATGATGAAGTATGTAACCCTAATGAATCAGGAATTTCATCAGTTGGACAGGCACAA
ACATCGTGTCCGTCGTCGAATAAAACATGTATCACACATAGCTCCATAAAAGCTAATAAG
AAAAAAGTATGTAAAGATGTAAAGTTGGGTGTTCGTGAAAATGATAAAGATTTGAAAATA
TGCGTAATTGAGGATGACTCCTTGCGTGGTGTTGAAAATTGTTGTTTCAAAGATTTATTG
GGAATTCTTCAAGAAAATTGTAGTGATAATAAACGTGGATCTAGTTCTAATGGTAGTTGT
GATAACAAAAATCAGGATGAATGTCAAAAGAAATTAGATGAAGCCCTTGCATCTTTAACT
AATTGTTATAAAAACCAAAAATGTAAATCTGGAACATCAACAGTTAACAAAAATTGGATA
TGGAAAAAATCCTCTGGTAATGAAAAAGGATTACAAAAAGAATATGCTAATACCATAGGC
TTACCCCCAAGAACACAATCGTTATATTTAGGAAATCTACCTAAACTTGAAAATGTGTGC
AAAGGAGTAACAGATATTAATTTTGATACAAAAGAGAAATTCCTAGCCGGATGCTTAATT
GCTGCTTTTCATGAAGGAAAAAATTTAAAACCTTCCCATAAAAAAAATGATGACAATGGA
AAAAAATTATGCAAAGCTTTAGAATATAGTTTTGCTGATTATGGAGATTTAATTAAAGGT
ACAAGTATATGGGATAATGAATATACAAAAGATTTGGAACTAAATTTACAAAAAATTTTT
GGAAAACTTTTTCGTAAATATATAAAAAAGAATAATACTGCTGAACAAGATACTTCATAT
TCTTCTCTTGATGAATTGAGAGAATCATGGTGGAACACGAACAAAAAATATATTTGGTTA
GCAATGAAAAATGGTGCAGAAATGAATATTACTACGTGTTGTGGTGATGGTAGTGTCACT
GGTAGTGGTGATAGTAGTAATGATATTCCTACGATTGATTTGATCCCGCAATATTTACGT
TTTCTGCAAGAATGGGTAGAACATTTTTGTAAACAACGTCAAGCAAAAGTAAAAGATGTG
ATAGAGAATTGTAAGTCGTGTAAGAATACATCGGGTGAAAGAAAAATTGGAGGTACATGT
AACGGTGATTGTGAAAAAAAATGTAAAGACGAGTGTGAAAAATACAAAAAATTTATTGAA
GAGTGTGGTACAGCTGTTGGTGGTACTGCTGGATCCTCATGGGTCAAAAGGTGGGACCAA
ATATATAAGAGGTATTCCAAACATATAGAAGACGCGAAACGAAACCGTAAAGCGGGCACA
AAAAATTGTGGTACAAGTAGTACTACAAATGCTGCCGAAAATAAATGTGTACAATCAGAT
ATCGATTCGTTTTTCAAACATTTAATTGATATAGGATTGACCACACCATCTTCTTATTTA
TCAAATGTACTTGACGAAAACAATTGTGGAGATGACAAAGCTCCATGGACAACATATACG
ACATACACAACAACAAAAAATTGTGATATACAAAAAAAAACTCCAAAGTCACAATCATGT
GATACGCTTGTGGTTGTAAATGTTCCGTCTCCACTGGGCAACACTCCACACGAATATAAA
TATGCTTGTGAGTGTAAAATACCAACTAATGAAGAAACATGTGATGATAGAAAAGAATAT
ATGAACCAGTGGATCAGTGATACTAGTAAAAAACAAAAAGGTAGTGGTTCTACAAATAAT
GATTATGAATTATATACATATAATGGTGTAGATGTAAAACCGACAACAGTTAGATCAAAT
AGCTCTAAATTAGATGGAAATGATGTGACGTTCTTTAATTTATTTGAACAGTGGAACAAA
GAAATACAATATCAGATAGAGCAGTATATGACAAATACAAAAATATCGTGCATTGACGAA
AAAGAAGTATTGGATAGTGTGTCAGACGAAGCTGCGCAACCAAAATTTAGTGACAATGAA
AGAGATAGAAATAGCATTACCCATGAGGATAAGAATTGCAAAAAAAACTGTGAATGTTAC
AGTTTATGGATGAACAAAATTAAGAAGCAGTGGGGAAAACAGAAAGACAATTATAATAAA
TTTCAAAGAAAACAAATATATGATGGAAATAACGCTTCTCATAAAAAAGAAATAGTTAAA
TTATCTAATTTTTTGTTTTTTTCATGTTGGGAAGAATATATACAAAAATATTTCAATGGC
GATTGGAGTAAAATTAAGAATATAGGATCTGATACGTTTGAGTTTTTAATAAAAAAATGT
GGAAACAATTCAGCTCATGGAGAAACAATATTTAGTGAAAAATTGAAAAATGCAGAAAAA
AAATGTAAGGAAAATAAAAGTACAGATACTAAAATTAATAAAAGTGGAAAATCATGTGAC
CTTAACGCAACCAATTATATTCGTGGGTGTCAATCAAAAACTTACGATGGAAAAATATTT
CCAGGTAAAGGAGGCGAGAAACAATGGATATGTAAAGATACGATAACACATGGAGATACA
AATGGTGCCTGTATCCCTCCAAGAACACAAAATTTATGTGTTGGAGAGTTATGGTATAAA
AGTTATGGTGGAAGGAGTAATATTAAAAATGATACAAAGGAATCATTAAAAAACAAACTA
AAAAATGCTATACAAAAAGAAACGGAATTGTTGTATGAATACCACGATAAAGGTACAGCA
ATTATATCACGAAATCCTATGAAAGAAGGAGGAGAAGACGGAAAAGGAAAACAAAAAGAA
GGTGGAGAAGAAGCAAATAATAATTCTAATGGATTACCAAAAGGTTTTTGTCATGCTGTT
CAAAGAAGTTTTATTGATTATAAGAATATGATTTTGGGTACAAGTGTAAATATATATGAG
TACATTGGAAAATTACAAGAAGATATAAAAAAAATTATCGAAAAAGGAACACCTCAACAA
AAAGACAAAACAGTTGGTGGTGCAGAAAACGTAAATGCTTGGTGGAAAGAAATAGAAAAA
GATATGTGGGGTGCCGTAAAATGTGGTATAACAAAAATAAATAAAAAAAAGAAGAATGGT
ACATTTAATGGTGATGAGTGTGGGGTATCCCCCCCAACAGGAAATGATGAGGATCAGTCC
GTTTCGTGGTTTAAAGAATGGGGCGAACAGTTTTGTATAGAACGATTACGATATGAACAA
AATATACGTGACGCATGCATTAATAAAGATATGGAACAAAATAAATGTATTAATTCAAAA
AATAATAACGAAAAAGAAATACAAGGAGCATGTAAAAGAAAATGTGAAGAATATAAAAAA
TATATTTCTGAAAAAAAACAAGAATGGGACAAACAAAAAACAAAATATGAAAATAAATAT
GTAGGAAAATTTGCGAGTGATTTATTGAAAGAAAATTATCCTGAATGTATATCAGCAAAT
TTTGATTTTATATTTAACGATAATATTGAATATAAAACATATTATCCATATGGAGATTAT
AACAGTATATGTTCGTGCGAACAAGTAAAATATTACAAATATAATAAGGATGAAGGACAA
AATAATAAATCGCTTTGTCATGAAAAAGGTAATGATAGGACATGGAGTAAAAAATATATA
AAAAAATTGGAAAATGGTCGATCATTAGAGGGTGTATACGTCCCCCCAAGACGGCAACAA
TTATGT
>36HN
TCTGGTAATGGGGAAGGATTACAAAAAGAATATGCTAATACCATAGGTTTACCCCCAAGA
ACACAATCCTTATGTTTAGTGTGTTTACATGAAAAAGGAAAAAAAACACAAGAACTTAAG
AATATTAGCACCAATTCAGAATTATTAAAAGAGTGGATAATTGCTGCTTTCCATGAAGGA
AAAAATTTAAAAACTTCCCATGAAAATAAAAATTCTGGAAATAAAGAAAATTTATGCAAA
GATTTAAAATACAGTTTTGCTGATTATGGAGATTTAATTAAAGGTACAAGTATATGGGAT
AATGAATATACAAAAGATCTGGAACTAAATTTACAAAAAGCGTTTGGAAAACTTTTTCGT
AAATATATAAAAAAGAATAATACTGCTGAACAAGATACTTCATATTCTTCTCTTGATGAA
TTAAGAGAATCATGGTGGAACACGAACAAAAAATATATTTGGTTAGCAATGAAACATGGT
GCAGAAATGAATGGTACTACATGTAGTAGTGGTAGTGGTGACAATGGTGATGGTAGTGTC
ACTGGTAGTGGTAGTAGTTGTGATGATATTCCTACGATTGATTTGATCCCGCAATATTTA
CGTTTTTTGCAAGAATGGGTAGAACATTTTTGTAAACAACGCCAAGAAAAAGTAAAAGAT
GTGATAACGAACTGTAAGTCGTGTAAGGAAAGTGGAAACAAATGTAAAACTGAATGTAAA
AATAAGTGTGAAGCATACAAAAAATTTATTGAAGATTGTAATGGTGGTGGTACTGGTACT
GCCGGATCCTCATGGAGCAAAAGGTGGGACCAAATATATAAGAGGTATTCCAAATATATA
GAAGACGCGAAACGAAACCGTAAAGCGGGCACAAAAAATTGTGGTATAACCACTGGCACA
ATTAGTGGTGAAAGTAGTGGTGCAAACAGTGGCGTAACCACTACCGAAAATAAATGTGTA
CAATCAGATATCGATTCGTTTTTCAAACATTTAATTGATATAGGATTGACCACACCATCT
TCTTATTTATCTATTGTTCTTGATGACAACAATTGTGGAGAGGACAAAGCTCCTTGGACA
ACATATACGACATACACAACAGAAAATTGTGATATACAAAAAGATAAATCAAAGTCACAA
TCATGTGATACGCTTGTGGTTGTAAATGTTCCGTCTCCACTGGGTAACACTCCATACCGA
TATAAATATGCTTGTGAGTGTAAAATACCAACTAATGAAGAAACATGTGATGATAGAAAA
GAATATATGAATCAATGGAGTTGTGGTAGCGCACAAACAGTAAGAGGTCGTTCTGGAAAA
GACTACTACGAATTATATACATATAATGGTGTAAAGGAAACAAAGCCATTAGGGACATTA
AAGAACTCTAAATTAAATGACAAGGATGTGACGTTCTTTAATTTATTTGAACAGTGGAAC
AAAGAAATACAATATCAGATAGAGCAGTATATGACAAATGCGAATATATCGTGTAATAAC
GAGATGAAAGTACTGAGTAGTTCATCAGAAGAAAGTCAAAACCAAAAAGGTAGTGATCAT
CACGATGGTAGAAATAACAATACCGATCAGGGTACGAATTGCAAAAAAAACTGTGAATGT
TACAAATTATGGATAGAAAAAATTAAGAAGCAGTGGGGAAAACAGAAAGACAACTACAAT
AAATTTCAAAGTAAACAAATTTATGATGCAAATAAAGGTCCTCAGAATAAAAAAGTTGTT
AGTTTATCTCATTTTTTGTTTTTTTCATGTTGGGAAGAATATATACAAAAATATTTCAAT
GGCGATTGGAGTAAAATTAAGAATATAGGATCTGATACGTTTGATTTTCTAATAAAAAAA
TGTGGAAACGATTCAGGTGATGGAGAAACAATATTTAGTGAAAAATTGAAAAATGCAGAA
AAAAAATGTAATGAAAATGCAAGTAAAGATACTAAAATTAATAAAAGTGAAACATCATCT
AAATGTAGTGAACCTATTTATATTCGTGGGTGTCAATCAAAAACTTACGATGGAAAAATA
TTTCCAGGTAAAGGAGGCGAGAAACAATGGATATGTAAAGATACTATAATACATGGAGAT
ACAAATGGTGCCTGTATCCCTCCAAGAACACAAAATTTATGTGTTGGAGAGTTATGGTAT
AAAAGTTATGGTGGAAGGAGTAATATTAAAAATGATACAAAGGAATCATTAAAAAACAAA
CTAAAAAATGCTATACAAAAAGAAACGGAATTATTGTATGAATACCACGATAAAGGTACA
GCAATTATATCAAAAAATGATAAAAACGGGGAAAAAGGAAAAAATGATTCTAATGGATTG
CCAAAAGGTTTTTGTCATGCTGTTCAAAGAAGTTTTATTGATTATAAGAATATGATTTTG
GGTACCAGTGTAAATATATATGAATACATTGGAAAATTACAAGAAGATATAAAAAAAATT
ATCGAAAAAGGAACACCTCAACAAAAAGACAAAATAGGTGGTAGTGGTGCAGATAAAGTG
AACGATTGGTGGAAAGGAATTGAGGGGGAAATGTGGGATGCAGTAAGATGTGCTATAACA
AAAATAAATAAAAAAAAGAAGAATGGTACATTTAATGGTAATGAATGTGGAATATTCCCC
CCAACAGGAAATGATGAGGATCAGTCCGTTTCGTGGTTTAAAGAATGGGGCGAACAGTTT
TGTATAGAACGATTACGATATGAACAAAATATACGTGACGCATGCATTAATAAAGATATG
GAACAAAATAAATGTATTAATTCAAAAAATAATAACGAAAAAGAAATACAAGGAGCATGT
AAAAGAAAATGTGAAGAATATAAAAAATATATTTCTGAAAAAAAACAAGAATGGGACAAA
CAAAAAACAAAATATGAAAATAAATATGTAGGAAAATCTGCGAGTGATTTATTGAAAGAA
AATTATCCTGAATGTATATCAGCAAATTTTGATTTTATATTTAACGATAATATTGAATAT
AAAACATATTATCCATATGGAGATTATAGCAGTATATGTTCGTGCGAACAAGTAAAATAT
TATGAATATAATAATGCTGAGAAAAAAAATAATAAATCTCTTTGTCATGAAAAAGGTAAT
GATAGGACATGGAGTAAAAAATATATAAAAAAATTGGAAAATGGACGAACATTAGAGGGT
GTATACGTCCCCCCAAGACGGCAACAATTATGT
>MIP65b
GACAATAATTCAAAATTATGCAAAGATTTAAAATACAGTTTTGCTGATTATGGAGATTTA
ATTAAAGGTACAAGTATATGGGATAATGATTTCACAAAAGATCTGGAACTAAATTTACAA
CAAATTTTTGGAAAACTTTTTCGTAAATATATAAAAAAGAATATTGCTAGTGATGAAAAT
ACTTCATATTCTTCTCTTGATGAATTAAGAGAATCATGGTGGAACACGAACAAAAAATAT
ATTTGGACAGCAATGAAACATGGTACTACATGTAGTAGTGGTAGTGGTGACAATGGTAGT
ATTAGTTGTGATGATATTCCTACGATTGATTTGATCCCTCAATATTTACGTTTTTTGCAA
GAATGGGTAGAACATTTTTGCGAACAACGTCAAGCAAAAGTAAATGCTGTGATAAAGAAT
TGTAATTCGTGTAAGAATACATCGGGTGAAAGAAAAATTGGAGACACATGTAACGGTGAG
TGTAAAACTAAATGTAAAGGCGAGTGTGAAAAATACAAAAATTTTATTGAAGTCTGTACG
GGTGGTGATGGTACTGCCGGATCCTCATGGAGCAAAAGGTGGTACCAAATATATATGAGG
TATTCCAAATATATAGAAGACGCGAAACGAAACCGTAAAGCGGGCACCAAAAGTTGTGGT
ACAAGTAGTGGTGCAAACAGTGGCGTAACCACTACCGAAAGTAAATGTGTACAATCAGAT
ATCGATTCGTTTTTCAAACATTTAATTGATATAGGATTGACCACACCGTCTTCTTATTTA
TCTATTGTTCTTGATGACAACATATGTGGCGCGGACAAAGCTCCTTGGACAACATACACG
ACATACACAACAAAAAATTGTGATAAAGATAAAAAAACTCCAAAGCCGCAACAAAGTAAT
ACTGCCGTGGTTGTAAATGTTCCGTCTCCACTGGGTAACACTCCACACGGATATAAATAC
GCATGCCAGTGTAAAATACCAACTACTGAAGAAACATGTGATGATAGAAAAGAATATATG
AATCAATGGAGTTGTGGTAGCGCACAAACAGTAAGAGGTCGTTCTACAAATAATGATTAT
GAATTATATACATATAATGGTGTACAGATAAAACCGACAACAGTTAGATCAAATAGCACT
AAATTAGATGAAAATGATGTGATGTTCTTTAATTTGTTTGAACAGTGGAACAAAGAAATA
CAATATCAGATAGAGCAGTATATGACAAATACAAAAATATCGTGCAATAACGAGAAAAAC
GTATTGAGTAGGGTGTCAGAAGAAAGTCAAAACCAAAATAGTAGTGATCATCCCGATGGT
AGAAATAACAATATCAATCAGGGTACGAATTGCAAAGAAAAATGTGAATGTTACGAATTG
TGGATGGAAAAAATTAAGAAGCAGTGGGAAACACAAAAGAAGAATTATAATAAATTTGAA
AAAAAAACAAGTAATGATGCGCGTAAAAGTTCTCAGAATAAAAAAGTTGTTAGTTTATCT
AATTTTTTGTTTTTTTCATGTTGGGAAGAATATATACAAAAATATTTCAATGGCGATTGG
AGTAAAATTAAGAATATAGGATCTGATACGTTTGAGTTTTTAATAAAAAAATGTGGAAAC
AATTCAGGTGATGGAGAAACAATATTTAGTGAAAAATTGAAAAATGCAAATATAAAATGT
AATGAAAATGAAAGTACAGATACCAATATTAATAAAAGTGGAAAATCATGTGACTGTAAT
GAACCTATTTATATTCGTGGGTGTCAATCAAAAACTTACGATGGATTTATATCCCCAGGT
AAAGGAGGCGAGAAACAATGGATATGTAAAGATACTATAATACATGGAGATATAAATGGT
GCCTGTATCCCTCCAAGAACACAAAATTTATGTGTTGGAAATTTATGGGATAAAAGTTAT
GTTGGAAGGAGTAATATTAAAAATCATACAAAGGAATCATTAAAAAACAAACTAAAAAAT
GCTATACACAAAGAAACGGAATTATTGTATGAATACCACGATAAAGGTACAGCAATTATA
TCACGAAATCCTATGAAAGGACAAAAAGAAAAAGAAGAAAAAAACAATGATTCTAATGGA
TTACCAAAAGGTTTTTGTCATGCTGTTCAAAGAAGTTTTATTGATTATAAGAATATGATT
TTGGGTACCAGTGTAAATATATATGAATACATTGGAAAATTACAAGAAGATATAAAAAAA
ATTATCGAAAAAGGAACACCTCAACAAAACGGAAAAACAGTTGGTAGTGGTGCAGAAAAC
GTAAATGCTTGGTGGAAAGAAATAGAAAAAGATATGTGGGGTGCAGTAAAATCTGGTATA
ACAAAAATAAATAAAAAAAAGAAGAAGAATGGTACATATACTGGTAATGAGTGTGGGGTA
TCCCCCCCAACAGGAAATGATGAGGATCAGTTCGTTTCGTGGTTTAAAGAATGGGGCGAA
CAGTTTTGTATAGAACGATTACAATATGAAAAAAATATACGTGAAGCTTGTACTAATAAT
GGTCAAGGAGATAAAATACAAGGAGATTGTAAAAGAAAATGTGAAAAATATAAAAAATAT
ATTTCTGAAAAAAAACAAGAATGGGACAAACAAAAAACAAAATATGAAAATAAATATGTA
GGAAAATCTGCGAGTGATTTATTGAAAGAAAATTATCCTGAATGTATATCAGCAAATTTT
GATTTTATATTTAACGATAATATTGAATATAAAACATATTATCCATATGGAGATTATAGC
AGTATATGTTCGTGCGAACAAGTAAAATATTACAAATATAATAAGGATGAAGGACAAAAT
AATAAATCTCTTTGTCATGAAAAAGGTAATGATAGGACATGGAGTAAAAAATATATAAAA
AAATTGGAAAATGGTCGAACACTAGAGGGGATATACGTCCCCCCAAGACGGCAACAATTA
TGT
>MIP110
ATGGATAGTACAAGCACTATTGCTGAAAAAATTGAAGCATATTTAGAGAAGAAATCCAAT
GAATCTAATATAGAACAATCGTTGAAAGCTGACCCTAGTGAAGTGCAGTACTATGGAAGT
GGAGGTGATGGATATTACTTAAAAAATAATATTTGCAAAATTACTGTGAATCATTCAGAT
TCTGGAACAAATGATCCTTGTGATAGTATACCACCTCCTTATGGCGATAATGACCAATGG
AAATGTGCCATAATTTTATCTAAAGTAAGTGAAAAACCTGAAAATGTATTTGTTCCTCCG
AGAAGACAACATATGTGCATTAAGAATTTAGAAAACTTAAATGTTGAAAAAATTAGGGAT
AAACATGCATTTTTGGCAGATGTATTACTTACAGCTAGAAAAGAAGGAGAAAGAATAGTG
CAGAATCATCCAGATACAAATAGTTCCAATGTTTGTAATGCATTAGAAAGAAGTTTTGCT
GACATTGCCGATATTATTAGAGGTACAGATCTATGGAAAGGTACTAATAGTAATTTAGAA
AAAAATTTAAAACAAATGTTTAAGAATATACTAGAAAAAGGCAGCACAATTCAAAGTAAT
TATTCAAAGGACCAAAATTATAGAAAATTACGAGAAGATTGGTGGAATGCTAATAGACAA
AAGGTGTGGGAAGTTATTACTTGCGGTGCGCGAAGTAATGATTTACTCATAAAACGTGGA
TGGACAACATCTGGAAAATCTAATGGAGACAATAAATTGGAATTGTGTCGCAAATGTGGC
CATTATGAAAAAGAGGTTCCTACCAAATTAGATTATGTCCCTCAATTTTTAAGGTGGTTA
ACAGAATGGATAGAGGATTTATATAGAGAGAAGCAAAATCTGATCGATGACATGGAGAGG
CACCGTGAAGAGTGTACGAGGAAGAATGTTGATTCTAAAGAAGGTACATCATATTGTAGT
ACCTGTAAAGACAAATGTAAGAAATATTGTGAATGTGTGAAGAAATGGAAGACCGAATGG
GAGAATCAAGAAAATAAATATACAGAATTATATGAACAAGAAAACGAAACTTCGCAAAAA
AATACATCAAGGTATGATAATTATGTTAAAGATTTTTTTGAAAAACTTAATGAAGCTAAT
TATAAGTCTCTTGATGATTATATAAAGGGTGATCCTTATTTCGCAGAATATGCAACCAAA
TTATCATTTATTTTAAATTCATCAGATGCTAATACTTCGTCTGGAGAAACAGCAAACCAT
AATGATGAAGCATGTAACTGTAATGAATCAGAAATTTCATCTGTTGAACACGCATCAATA
TCTGATCCGTCGTCGAATAAAACATGTAACACACATAGCTCCATAAAAGCTAATAAGAAA
AAAGTATGTAAACATGTAAAGTTGGGTGTTCGTGAAAATGATAAAGATTTGAGAGTATGC
GTAATTGAGCACACTTCCTTAAGTGGTGTTGAAAATTGTTGTTTCAAAGATTTCTTGCGA
ATTCTTCAAGAAAATTGTAGTGATAATAAAAGTGGATCTAGTTCTAATGGTAGTTGTGAT
AAAAATAATGAGGAAGCATGTGAAAAAAATTTAGAAAAAGTATTTGCATCTTTAACTAAT
TGTTATAAATGCGAAAAATGTAAATCTGAACAATCAAAAAAAAATAACAAAAAATGGACA
TGGAGAAAATCCTCTGGTAATAAAGAAGGATTACAAGAAGAATATGCTAATACCATAGGT
TTACCCCCAAGAACACAATCCTTATGTTTAGTAGTGTGTTTAGATGAAAAAGAAGGAAAA
AAAACACAAGAACTTAAGAATATTAGGACCAATTCAGAATTATTAAAAGAGTGGATAATT
GCTGCATTTCATGAAGGAAAAAATTTAAAACCTTCCCATCAAAATAAAAATGCTGAAAAT
AAAAAATTATGCAAAGATTTAAAATACAGTTTTGCCGATTATGGAGATTTAATTAAAGGT
ACAAGTATATGGGATAATGAATATACAAAAGATCTGGAACTAAATTTACAAAAAATTTTT
GGAAAACTTTTTCGTAAATATATAAAAAAGAATATTGCTAGTGATGAAAATACTTTATAT
TCTTCTCTTGATGAATTAAGAGAATCATGGTGGAACACGAACAAAAAATATATTTGGTTA
GCAATGAAACATGGTGCAGAAATGAATGGTACTACGTGTAATGCTGATGGTAGTGTCACT
GGTAGTGGTAGTAGTTGTGATGATATTCCTACGATTGATTTGATCCCTCAATATTTACGT
TTTTTGCAAGAATGGGTAGAACATTTTTGCGAACAACGTCAAGCAAAAGTAAATGCTGTG
ATAGAGAATTGTAAGTCGTGTAAGGAAAGTGGAAACAAATGTAAAACTGAATGTAAAAAT
AAATGTGAAGCATACAAAAATTTTATTGAAAACTGTAAGGGTGGTGATGGTACTGCCGGA
TCTCCATGGAGCAAAAGGTGGGACCAAATATATATGAGGTATTCCAAATATATAGAAGAC
GCGAAACGAAACCGTAAAGCGGGCACAAAAAATTGTGGCCCAAGTAGTATTACAAATGTT
TCCGCAAGTACTGATGAAAATAAATGTGTACAATCAGATATCGATTCGTTTTTCAAACAT
TTAATTGATATAGGATTGACCACACCGTCTTCTTATTTATCTATTGTTCTTGATGAAAAC
ATATGTGGTGATGACAAAGCTCCTTGGACAACATACACGACATACACAACAACAAAAAAA
TGTAATAAAGAAACAGATAAATCAAAGTCACAATCATGTAATACTGCCGTGGTTGTAAAT
GTTCCGTCTCCACTGGGTAACACTCCACACGGATATAAATATGCTTGTGAGTGTAGAACA
CCGTCTAATAAAGAATTGTGTGATGATAGAAAAGAATATATGAACCAGTGGATCATTGAT
ACTAGTAAAAAACAAAAAGGTAGTGGTTCTGGAAAAGATGATTATGAATTATATACATAT
AATGGTGTAAAGGAAACAAAGCTACCAAAGAAATTAAATAGCTCTAAATTAGATGACAAG
GATGTGATGTTCTTTAATTTGTTTGAACAGTGGAACAAAGAAATACAATATCAGATAGAG
CAGTATATGACAAATGCGAATATATCGTGCAATAACGAGATGAAAGTACTGAGTAGTTCA
TCAGAAGAAAGTCAAAACCAAAAAGGTAGTGATCATCACGATGGTGGAAATAACAATACC
GATCAGGGTACGAATTGCAGAGAAAAATGTAAATGTTACGAATTATGGATAAAAAAAATT
AATGATCAGTGGGATAAACAGAAAGACAATTATAATAAATTTCAAAGAAAACAAATATAT
GATGGAAATAACGCTTCTCATAAAAAAGAAATAGTTAAATTATCTAATTTTTTGTTTTTT
TCATGTTGGGAAGAATATATACAAAAATATTTCAATGGCGATTGGAGTAAAATTAAGAAT
ATAGGATCTGATACGTTTGAGTTTCTAATAAAAAAATGTGGAAACAATTCAGGTGATGGA
GAAACAATATTTAGTGAAAAATTGAAAAATGCACAACAACAATGTAAAGAAATTCAAAAT
ACAGATACTAAAATTAATCCCAGTGTAATATCATCTGTCCTTAACGCAACCAATTATATT
CGTGGGTGTCAACCAAAAAGGTATGATGGATTTATATCCCCAGGTAAAGGAGGCGAGAAA
CAATGGATATGTAAAGATACGATAACACATGGAGATACAAATGGTGCCTGTATCCCTCCA
AGAACACAAAATTTATGTGTTGGAAATTTATGGGATAAAAGTTATGGTGGAAGGAGTAAT
ATTAAAAATGATACAAAGGAATCATTAAAAAACAAACTAAAAAATGCTATACAAAAAGAA
ACGGAATTGTTGTATGAATACCACGATAAAGGTACAGCAATTATATCGCAAAATGATAAA
AAAGAAAAAGCAAATAATAATAATTCTAATGGATTACCAAAAGGTTTTTGTCATGCTGTT
CAAAGAAGTTTTATTGATTATAAGAATATGATTTTGGGTACCAGTGTAAATATATATGAG
TACATTGGAAAATTACAAGAAGATATAAAAAAAATTATCGAACAAGAAAGAACTAAAACA
AAAGAAAAAAGAGTTGGTAGTGGTGCAGATAAAGTAAACGATTGGTGGAAAGGAATTGAG
GGGGAAATGTGGGGTGCCGTAAAATGTGGTATAACAAAAATAAATAAAAAACAAAAGAAG
AATGGTACATATACTGGTAATGAGTGTGGGGTATCCCCCCCAACAGGAAATGATGAGGAT
CAGTTCGTTTCGTGGTTTAAAGAATGGGGCGAACAGTTTTGTATAGAACGATTACAATAT
GAAAAAAATATACGTGACGCATGCACTAATAATGGTCAAGGAGATAAAGTAGAAGGAGCA
TGTAAAAGAAAATGTGAAGAATATAAAAAATATATTTCTGAAAAAAAAGAATGGGACAAA
CAAAAAACAAAATATGAAAATAAATATGTAGGAAAATCTGCGAGTGATTTATTGAAAGAA
AATTATCCTGAATGTATATCAGCAAATTTTGATTTTATATTTAACGATAATATTGAATAT
AAAACATATTATCCATATGGAGATTATAGCAGTATATGTTCGTGCGAACAAGTAAAATAT
TACAAATATAATAAGGATAAAGGACAAAATAATAAATCGCTTTGTCATGAAAAAGGTAAT
GATAGGACATGGAGTAAAAAATATATAAAAAAATTGGAAAATGGTCGATCATTAGAGGGT
GTATACGTCCCCCCAAGACGGCAACAATTATGT
>D2-PL30a
ATGGATAGTACAAGCACTATTGCTGACAAAATTGAAGAATATTTAGAGAAGAAATCCAAT
GAATCTAATATAGAACAATCGTTGAAAGCTGACCCTAGTGAAGTGCAGTACTATGGAAGT
GGAGGTGATGGATATTACTTAAAAAATAATATTTGCAAAATTACTGTGAATCATTCAGAT
TCTGGAAAGTATGAACCATGTCAAAATAAAGAACCATATGGTACCAATCAAACGTGGAAA
TGTGAAATAACTGATGGAAAAGAAAAAATTAAGAATAAATATATATGTGTTCCTCACAGA
AGAGAAAGATTATGTACGTATAATTTAGAAAACTTAAATGTTGATAAAATTAGGGATAAA
CATGCATTTTTGGCAGATGTATTACTTACGGCCAGAAATGAAGGAGAAAAAATAGTGCAG
AATCATCCAGATACAAATAGTTCTAATGTTTGTGTTGCGTTAGAAAGAAGTTTTGCTGAT
CTTGCAGATATTATTAGAGGTACAGATCAATGGAAAGGTACTAATAGTAATTTAGAACAA
AATTTAAAACAAATGTTTGCGGAAATACTGGAAAAGGACAGTACGCTTAAAAATAATTAT
TCAAAGGACCAAAATTATAGAAAATTACGAGAATCTTGGTGGACAAAAAATAGACAAAAG
GTGTGGGAAGTTATTACTTGTGGTGCCCGAAGTAACGATTTACTCATAAAACGTGGATGG
AGAACATCTAAAGAGTCTGAGGGAGAAAATAAATTGGAATTGTGCCGAAAATGTGGCCAT
TATGAAGAAAAGGTTCCTACCAAATTAGATTATGTCCCTCAATTTTTAAGGTGGTTAACA
GAATGGATAGAGGATTTTTATAGAGAGAAGCAAAATCTGATCGATGACATGGAGAGACAC
CGTGAAGAGTGTACAAGAGAGGATCATAAATCTAAAGAAGTTACATCATATTGTAATATG
TGTAAAGAAAAACATACGAAATATTGTGAATGTGTGAAGAAATGGAAGACCGAATGGAAG
AATCAAAAAAATAAATATAATGATTTATATCAACAAAACAAAAACAAAACTTCGCAAAAA
AATACATCAAGGTATGATGATTATGTTAAAGAATTTTTTAAAAATTTTAAAGGAGATAAT
TATAAGTCTCTTGATGATTATATAAAAGATGATCCTTATTTCGCAGAATATGTAACTAAA
TTATCATTTATTCCAAATTCATCAGATGCTAATAATCCGTCTGGAGAAACAGCAAACCAT
AATGATGAAGTATGTAACTGTAATGAATCAGAAATTTCATCAGTTGGACAGGCATCAATA
TCTGATAGCTCGTCACAAAAAGCATGTAACACACATAGCTCCATAAAAACTAATAAGAAA
AAAGTATGTAAACATGTAAAGTTGGGTGTTCGTGAAAAGGATAAAGATTTGAAAATATGC
GTAATTGAGCACACTTCCTTAAGTGGTGTTGAAAATTGTTGTTGCCAAGATTTCTTGCGA
ATTCTTCAAGAAAATTGTAGTGATAAAAACCAAAGTGGATCTAGTTCTAATGGTAGTTGT
GATAAAAATAGTGAGGATGAATGTGAAAAAAATTTAGATGAAGCCCTTGCATCTTTAACG
AATGGTTATAAATGCGACAAATGTAAATCTGGAACATCAACAGTTAACAAAAATTGGATA
TGGAGAAAATTCCCTGGTAAGGAAGGTGGATTACAAAAAGAATATGCTAATACCATAGGC
TTACCCCCAAGAACACAATCCTTATGTTTAGTGTGTTTACATGAAAAAGAAGGAAAAACA
CAACATAAGACAATTAGCACCAATTCAGAATTATTAAAAGAGTGGATAATTGCTGCTTTT
CATGAAGGAAAAAATTTAAAAAAAAGATACCCTCAAAATAAAAATGATGACAATAATTCA
AAATTATGCAAAGCTTTAAAATACAGTTTTGCTGATTATGGAGATTTAATTAAAGGTACA
AGTATATGGGATAATGAATATACAAAAGATTTGGAACTAAATTTACAAAAAATTTTTGGA
AAACTTTTTCGTAAATATATAAAAAAGAATATTGCTAGTGATGAAAATACTTTATATTCT
TCTCTTGATGAATTAAGAGAATCATGGTGGAACACGAACAAAAAATATATTTGGACAGCA
ATGAAACATGGTGCAGAAATGAATAGTACTACGTGTTGTGGTGATGGTAGTGTCACTGGT
AGTAGTGATAGTGGTAGTACTACGTGTAGTGGTGACAATGGTAGTATTAGTTGTGATGAT
ATTCCTACGATTGATTTGATCCCTCAATATTTACGGTTTTTGCAAGAATGGGTAGAACAT
TTTTGTGAACAACGTCAAGGGAAAGTAAAAGATGTGATAAACAGTTGTAATTCGTGTAAG
GAATGTGGAGGTACATGTAACGGTGATTGTAAAACTAAATGTAAAGTAGCGTGTGACGCA
TACAAAGAATTTATTGAAGAGTGTAAGGGTAAAGCTGCTGAAGGTACTTCCGGATCCTCA
TGGAGCAAAAGGTGGGACCAAATATATAAGAGGTATTCCAAATATATAGAAGACGCGAAA
CGAAACCGTAAAGCGGGTACCAAAAGTTGTGGTACAAGTGCTGCCGAAAATAAATGTGTA
CAATCAGATATCGATTCGTTTTTCAAACATTTAATTGATATAGGATTGACCACACCATCT
TCTTATTTATCTATTGTTCTTGATGACAACATATGTGGCGCGGACAATGCTCCGTGGACA
ACATACACGACATACACAACAGAAAATTGTGATAAAGATAAAAAGAAATCAAAGTCACAA
TCATGTGATACGCTTGTGGTTGTAAATGTTCCGTCTCCACTGGGTAACACTCCACACGGA
TATAAATACGCATGCCAGTGTAAAATACCAACTACTGAAGAAACATGTGATGATAGAAAA
GAATATATGAACCAGTGGATCAGTGATAACACTAAAAATCCAAAAGGTAGTCGTTCTACA
AATAATGATTATGAATTATATACATATAATGGTGTAAAGGAAACAAAGCCATTAGGGACA
TTAAATAGCTCTAAATTAGATGACAAGGATGTGATGTTCTTTAATTTGTTTGAACAGTGG
AACAAAGAAATACAATATCAGATAGAGCAGTATATGACAAATGCGAATATATCGTGCAAT
AACGAGAAAAACGTATTGAGTAGGATGTCAGAAGAAAGTAAAAACCAAAAAGGTAGTGAT
CATCACGTTGGTAGAAATAACAATACCGATCAGGGTACGAACTGCAAAGAAAAATGTAAA
TGTTACGAATTATGGATAGAAAAAATTAAGAAGCAGTGGGAAACACAAAATCAGAATTAT
AATAAATTTGAAACTAAACAAAGTAATGATGCGCGTAAAAGTTCTCAGAATAAAAAAGTT
GTTAGTTTATCTAATTTTTTGTTTTTTTCATGTTGGGAAGAATATATACAAAAATATTTC
AATGGCGATTGGAGTAAAATTAAGAATATAGGATCTGATACGTTTGAGTTTCTAATAAAA
AAATGTGGAAACGATTCAGGTGATGGAGAAACAATATTTAGTGAAAAATTGAAAAATGCA
CAACAACAATGTAAAGAAATTCAAAATACAGATACTAAAATTAATCCCAGTGTAATATCA
TCTGTCCTTAACGCAACCAATTATATTCGTGGGTGTCAATCAAAAACTTACGATGGAAAA
ATATTTCCAGGTAAAGGAGGCGAGAAACAATGGATATGTAAAGATACTATAATACATGGA
GATACAAATGGTGCCTGTATCCCTCCAAGAACACAAAATTTATGTGTTGGAGAGTTATGG
GATAAACGTTATGGTGGAAGGAGTAATATTAAAAATGATACAAAGAAATCATTAAAAAAC
AAACTAAAAAATGCTATACAAAAAGAAACGGAATTATTGTATGAATACCACGATAAAGGT
ACAGCAATTATATCGCAAAATGATAAAAAAGAAAAAGCAAATAATAATAAAAATTCTAAT
GGATTGCCAAAAGGTTTTTGTCATGCTGTTCAAAGAAGTTTTATTGATTATAAGAATATG
ATTTTGGGTACCAGTGTAAATATATATGAATACATTGGAAAATTACAAGAAGATATAAAA
AAAATTATCGAAAAAGGAACAACTAAACAAAACGGAAAAACAGTTGGTAGTGGTGCAGAT
AAAGTGAACGATTGGTGGAAAGGAATTGAGGGGGAAATGTGGGGTGCCGTAAAATGTGCT
ATAACAAAAATAAATAAAAAAAATAATAAAGGTACATTTAATGTTGATGAGTGTGGGGTA
TCCCCCCCAACAGGAAATGATGAGGATCAGTTCGTTTCGTGGTTTAAAGAATGGGGCGAA
CAGTTTTGTATAGAACGATTACAATATGAACAAAATATACGTGAAGCTTGTACTAATAAT
GGTAAGAATGAAAATAAATGTATTAATTCAAAAAGTGGTCAAGAAGATAAAATACAAGGA
GCATGTAAAAGAAAATGTGAAGAATATAAAAAATATATTTCTGAAAAAAAAAAGGAATGG
GACAAACAAAAAACAAAATATGAAAATAAATATGTAGGAAAATCTGCGAGTGATTTATTG
AAAGAAAATTATCCTGAATGTATATCAGCAAATTTTGATTTTATATTTAACGATAATATT
GAATATAAAACATATTATCCATATGGAGATTATAGCAGTATATGTTCGTGCGAACAAGTA
AAATATTATGAATATATAAAGGATAAAGGACAAAATAATAAATCTCTTTGTCATGAAAAA
GGTAATGATAGGACATGGAGTAAAAAATATATAAAAAAATTGGAAAATGGTCGATCATTA
GAGGGTGTATACGTCCCCCCAAGACGGCAACAATTATGT
>3Y27
ATGGATAGTAAAACCACTATTGCTGAAAAAATTGAAGCATATTTAGAGAAGAAATCCAAT
GATTCTAAAATAGACGAATTGTTGAAAGCTGATCCTAGTGAAGTGCAGTACTATAGAAGT
GGAGGTGATGGATATTACTTAAAAAATAATATTTGTAAAATTACTGTGAATCATTCAGAT
TCTGGAACAAATGATCCTTGTGATAGTATACCACCTCCTTATGGCGATAATGACCAATGG
AAATGTGCCATAATTTTATCTAAAGTAAGTGAGAATAATAAAAATATATGTGTTCCTCCG
AGAAGACAACGTATGTGCATTAAGAATTTAGAAAAATTAAATGTTGAAAAAATTAGGGAT
AAACATGCATTTTTGGCAGATGTATTACTTACGGCCAGAAATGAAGGAGAAAAAATAGTG
CAGAATCATCCAGATACAAATAGTTCCAATGTTTGTAATGCATTAGAAAGAAGTTTTGCT
GACATTGCCGATATTATTAGAGGTACAGATCTATGGAAAGGTACTAATAGTAATTTAGAA
AAAAATTTAAAACAAATGTTTAAGAATATACTAGAAAAAGGCAGCACAATTCAAAGTAAT
TATTCAAAGGACCAAAATTATAGAAAATTACGAGAAGATTGGTGGAATGCTAATAGACAA
AAGGTGTGGGAAGTTATTACTTGCGGTGCACGAAGTAATGATTTACTCATAAAACGTGGA
TGGACAACATCTGGAAAATCTAATGGAGACAATAAACTTGAATTGTGTCGCAAATGTGGC
CATTATGAAAAAGAGGTTCCTACCAAATTAGATTATGTCCCTCAATTCTTAAGGTGGTTA
ACAGAATGGATAGAGGATTTTTATAGAGAAAAGCAAAATCTGATCGATGACATGGAGAGA
CACCGTGAAGAGTGTACATCAGAGGATGATAAATCTAAAGAAGGTGCATCATATTGTAGT
ACCTGTAAAGACAAATGTAAGAAATATTGTGAATGTGTGAAGAAATGGAAGACCGAATGG
GAGAATCAAAAAAATAAATATACAGAATTATATGAACAAGAAAACGAAACTTCGCAAAAA
AATACATCAAGGTATGATAATTATGTTAAAGAATTTTTTAAAAATTTTAAGGGAGATAAT
TATTCGTCTCTTGAAAATTATATAAAGGGTGATCCTTATTTCGCAGAATATGGAAAACTA
TTAAAATTTGATAACACTAATGCATTTATTGAAAGTCCAACATATTATAATAATGTATGT
TGTTGCAGCACACCTGAAAAATCGGCGAAAACGGATGGATCATCAAGTTCATGTTCTTTT
GGAACATCGTTTTCTTATGAAAATAGTGTAACATCAAATAAGAAAAAAGTATGTAAACAT
GTAAAGTTGGGTATTAATAACAATGATAAAGATTTGAAAATATGCGTAATTGAGCACACT
TCCTTGCGTGGTGTTGATAATTGTTGTTTCAAAGATTTCTTGCGAATTCTTCAAGAAAAT
TGTAGTGATAATAAACGTGAATCTAGTTCTAATGGTAGTTGTGATAAAAATAATGAGGAA
GCATGTGAAAAAAATTTAGAAAAAGTATTTGCATCTTTAACTAATTGTTATAAATGCGAA
AAATGTAAATCTGGAACATCAACAGTTAACAAAAAATGGATATGGAAAAAATCCTCTGGT
AATGGGGAAGGATTACAAGAAGAATATGCTAATACCATAGGCTTACCCCCAAGAACACAA
TCGTTATATTTAGTGTGTTTACATGAAAAAGAAGGAAAAAAAACACAAGAACTTAAGAAT
ATTAGGACCAATTCAGAATTATTAAAAGAGTGGATAATTGCTGCTTTTCATGAAGGAAAA
AATTTAAAAACAACATACCCTCAAAATAAAAATGCTGAAAATAAAAAAAAATTATGCAAA
GCTTTAAAATACAGTTTTGCTGATTATGGAGATTTAATTAAAGGTACAAGTATATGGGAT
AATGAATATACAAAAGATCTGGAACTAAATTTACAAAAAATTTTTGGAAAACTTTTTCGT
AAATATATAAAAAAAAATAATACTATTGTAGAAAATACTTCATATTCTTCTCTTGATGAA
TTAAGAGAATCATGGTGGAACACGAACAAAAAATATATTTGGTTAGCAATGAAACATGGT
GCAGAAATGAATAGTACTACATGTAGTAGTGGTAGTGGTGACAATGGTGATAGTAGTATC
ACTGGTAGTAGTGATAGTGGTAGTACTACGTGTAGTGGTGACAATGGTAGTATTAGTTGT
GATGATATTCCTACGATTGATTTTATTCCGCAATATTTACGTTTTTTGCAAGAATGGGTA
GAACATTTTTGTAAACAACGCCAAGAAAAAGTAAATGCTGTGATAGAGAATTGTAATTCG
TGTAAGGAAAGTGGAAACAAATGTAAAACTGAAAATAAATGTAAAGTAGCGTGTGACGCA
TACAAAAATTTTATTGAAAACTGTAAGGGTGGTGATGGTACTGCCGGATCCTCATGGGTC
AAAAGGTGGTACCAAATATATATGAGGTATTCCAAATATATAGAAGACGCGAAACGAAAC
CGTAAAGCGGGCACAAAAAATTGTGGTATAACCACTGGCACAATTAGTGGTGAAAGTAGT
GGTGCAAACAGTGGCGTAACCGCTGCCGAAAGTAAATGTGTACAATCAGATATCGATTCG
TTTTTCAAACATTTAATTGATATAGGATTGACCACACCGTCTTCTTATTTATCTATTGTT
CTTGATGAAAACAATTGTGGAGAGGACAAAGCTCCATGGACAACATACACAACAACAAAA
AATTGTGATATACAAAAAGATAAATCAAAGTTACAATCATGTAATACTGCCGTGGTTGTA
AATGTTCCGTCTCCACTGGGTAACACTCCACACGGATATAAATATGCTTGTGAGTGTAAA
ATACCAACTACTGAAGAATTGTGTGATGATAGAAAAGAATATATGAACCAGTGGATCAGT
GATACTAGTAAAAAACAAAAAGGTAGTCGTTCTGGAAAAGATGATTATGAATTATATACA
TATAATGGTGTAAAGGAAACAAAGTTACCAAAGAAATTAAATAGCACTAAATTAGATGAC
AAGGATGTGATGTTCTTTAATTTATTTGAACAGTGGAACAAAGAAATACAATATCAGATA
GAGCAGTATATGACAAATACAAAAATATCGTGCAATAACGAGAAAAACGTATTGAGTAGT
TCATCAGAAGAAAGTCAAAACCAAAATGGTAGTGATCATCCCGATGGTAGAAATAACAAT
ATCAATCAGGGTACGAATTGCAAAGAAAAATGTGAATGTTACGAATTATGGATAGAAAAA
ATTAAAGAACAGTGGGAAACACAAAATCAGAATTATAATAAATTTCAAAGAAAACAAATT
TATGATGCGCGTAAAAGTTCTCAGAATAAAAAAGTTGTTAGTTTATCTAATTTTTTGTTT
TTTTCATGTTGGGAAGAATATATACAAAAATATTTCAATGGCGATTGGAGTAAAATTAAG
AATATAGGATCTGATACGTTTGAGTTTCTAATAAAAAAATGTGGAAACAATTCAGGTGAT
GGAGAAACAATATTTAATAAAAAATTGAAAAATGCAAATATAAAATGTAATGAAAATAAA
AGTACAGATACTAAAATGAAATCAAGTGAAACATCATCTGACTGTAATAAAACTAATTAT
ATTCGTGGGTGTCAATCAAAAACTTACGATGGATTTATATCCCCAGGTAAAGGAGGCGAG
AAACAATGGATATGTAAAGATACGATAACACATGGAGATACAAATGGTGCCTGTATCCCT
CCAAGAACACAAAATTTATGTGTTGGAGAGTTATGGTATAAAAGTTATGGTGGAAGGAGT
AATATTAAAAATCATACAAAGGAATCATTAAAAAACAAACTAAAAAATGCTATACAAAAA
GAAACGGAATTATTGTATGAATACCACGATAAAGGTACAGCAATTATATCGCAAAATGAT
AAAAAAGGACAAAAAGGAAAAAATGATCCTAATGGATTGCCAAAAGGTTTTTGTCATGCT
GTTCAAAGAAGTTTTATTGATTATAAGAATATGATTTTGGGTACCAGTGTAAATATATAT
GAATACATTGGAAAATTACAAGAAGATATAAAAAAAATTATCGAACAAGAAACACCTCAA
CAAAAAGAAAAAACAGTTGGTAGTGGTGCAGATAAAGTGAACGATTGGTGGAAAGAAATA
GAAAAAGATATGTGGGGTGCCGTAAAATGTGCTATAACAAAAATAAAAAAACAAAAGAAG
AATGGTACATATACTGGTAATGAGTGTGGGGTATCCCCCCCAACAGGAAATAATGAGGAT
CAGTCCGTTTCGTGGTTTAAAGAATGGGGCGAACAGTTTTGTATAGAACGATTACAATAT
GAAAAAAATATACGTGAAGCTTGTACTAATAATGGTAAGAATGGAAAGAAATGTATTAAT
TCAAAAAGTGGTCAAGGAGATAAAGTAGAAGGAGCATGTAAAAGAAAATGTGAAAAATAT
AAAAAATATATTTCTGAAAAACAAGAATGGGACAAACAAAAAACAAAATATGAAAATAAA
TATGTAGGAAAATCTGCGAGTGATTTATTGAAAGAAAATTATCCTGAATGTATATCAGCA
AATTTTGATTTTATATTTAACGATAATATTGAATATAAAACATATTATCCATATGGAGAT
TATAGCAGTATATGTTCGTGCGAACAAGTAAAATATTATGAATATATAAAGGATAATGGA
CAAAATAATAAATCGCTTTGTCATGAAAAAGGTAATGATAGGACATGGAGTAAAAAATAT
ATAAAAAAATTGGAAAATGGTCGAACACTAGAGGGTGTATACGTCCCCCCAAGACGGCAA
CAATTATGT
>C6-PL30
ATGGATAAATCAAGTATTGCTGAAAAAATTGAAGCATATTTAGAGAAGAAATCCAATGAA
TCTAATATAGACCAATCGTTGAAAGCTGATCCTAGTGAAGTGCAGTACTATAGAAGTGGA
GGTGATGGATATTACTTAAAAAATAATATTTGTAAAATTACCGTGAATCATTCAGATTCT
GGAACAAATGATCCTTGTGATAGAAAAGAACTTTCTTATGGCGATAATGACCAATGGAAA
TGTCAGCAAAATTCATCTGATGGAAGTGAGAATAATAAAAATATATGTGTCCCTCCGAGA
AGACAACGTATGTGCATTAACAATTTAGAAAAATTAAATGTTGAAAAAATTAGGGATAAA
CATGCATTTTTGGCAGATGTATTACTTACGGCCAGAAATGAAGGAGAAAGAATTATACTA
TATCATCCAGATACAAATAGTTCTAATGTTTGTGTTGCGTTAGAAAGAAGTTTTGCTGAC
ATTGCCGATATTATTAGAGGTAGAGATGAAAACAAGTGTGAAACAAAATCCCCAAATAAT
GTTGAAGAACTAATAAAAAATTTCTTCGGAAAAAATTACAGGGAGGATAAAGAATATAGA
AAAAAATATCGAAATGATGATGAAAATTATAAGAAATTACGAGAAGCTTGGTGGAATGCT
AATAGACAAAAGGTGTGGGAAGTTATTACCTGTAGTGCCCGAAGTAACGATTTACTCATA
AAACGTCGATGGACAACATCTGGAAAATCTAATGGAGAAAATAAATTGGAATTGTTCCGA
AAATGTGGCCATTATGAAGAAAAGGTTCCTACCAAATTAGATTATGTCCCTCAATTCTTA
AGGTGGTTAACAGAATGGATAGAGGATTTTTATAGAGAGAAGCAAAATCTGATCGATGGC
ATGGAGAGACACCGTGAAGAGTGTACAAGGAAGTATGTTGAATCTAACGAAGTTACATCA
TATTGTAATATGTGTAAAGAAAAACATACGAAATATTGTGAATGTGTGAAGAAATGGAAA
TCGGAATGGGAGAATCAAAAAAATAAATATAAAGATTTATATGAACAAAACAAAAACGAA
ACTAGCTCTTCACCAAAACATGCATCAAGGTATGATGATTATGTTAAAGAATTTTTTAAA
AAACTTAATGAAGCTAATTATTCGTCTCTTGATGATTATATAAAGGATGATCCTTATTTC
GCAGAATATGCAACTAAATTATCATTTATTTTAAATTCATCAGATGCTAATACTTCGTCT
GGAGAAACAGCAAACCATAATGATGAAGTATGTAACTGTAATGAATCAGGAATTGCATCA
GTTGGACAGGCATCAATATCTGATCGCTCGTCACAAAAAGCATGTAACACACATAGCTCT
ATAAAAGCTAATAAGAAAAAAGTATGTAAAGATGTAAAGTTGGGTGTTCGTGAAAAGGAT
AAAGATTTGAAAATATGCGTAATTGAGGATGACTCCTTGCGTGGTGTTGAAAATTGTTGT
TGCCAAGATTTATTGGGAATTCTTCAAGAAAATTGTAGTGATAAAAACCAAAGTGGATCT
AGTTCTAATGGTAGTTGTAATAACAAAAATCAGGATGAATGTCAAACGAAATTAGAAAAA
GTACTTGCATCTTTAACTAATTGTTATAAATGCGAAAAATGTAAATCTGAACAATCAAAA
AAAAATAACAAAAATTGGATATGGAGAAAATTCCGTGGTACGGAAGGTGGATTACAAAAA
GAATATGCTAATACCATAGCTTTACCCCCAAGAACACAATCGTTATATTTAGTGTGTTTA
CATGAAAAAGGAAAAAAAACACAAGAACTTAAGAATATTAGGACCAATTCAGAATTATTA
AAAGAGTGGATAATTGCTGCATTTCATGAAGGAAAAAATTTAAAAACAACATACCTTGAA
AAAAAAAAAGGTGACAATGGAAAAAAAAATGCTGACAATAATTCAAAATTATGCAAAGCT
TTAAAATACAGTTTTGCCGATTATGGAGATTTAATTAAAGGTACAAGTATATGGGATAAT
GAATATACAAAAGATCTGGAACTAAATTTACAAAAAATTTTTGGAAAACTTTTTCGTAAA
TATATAAAAAAAAATATTTCTACTGAACAACATACTTCATATTCTTCTCTTGATGAATTA
AGAGAATCATGGTGGAACACGAACAAAAAATATATTTGGTTAGCAATGAAACACGGTGCA
GAAATGAATGGTACTACATGTAGTAGTGGTAGTGGTGACAATGGTGATGGTAGTGTCACT
GGTAGTAGTGATAGTGGTAGTACTACGTGTAGTGGTGACAATGGTAGTATTAGTTGTGAT
GATATTCCTACGATTGATTTGATCCCTCAATATTTACGGTTTTTTCAAGAATTGGTAGAA
CATTTTTGCAAACAACGCCAAGAAAAAGTAAAAGATGTGATAGAGAATTGTAATTCGTGT
AAGGAATGTGGAGGTACATGTAACGGTGAGTGTAAAACTGAATGTAAAAATAAATGTAAA
GTAGCGTGTGACGCATACAAAACATTTATTGAAAAGTGTGTTTCAGCTGCTGGTGGTACT
TCCGGATCCTCATGGAGCAAAAGATGGGACCAAATATATATGAGGTATTCCAAATATATA
GAAGACGCGAAACGAAACCGTAAAGCGGGCACAAAAAATTGTGGTACAAGTAGTACTACA
AGTACTGCCGAAAGTAAATGTGTACAATCAGATATCGATTCGTTTTTCAAACATTTAATT
GATATAGGATTGACCACACCGTCTTCTTATTTATCTATTGTTCTTGATGAAAACAATTGT
GGAGAGGACAAAGCTCCATGGACAACATACACGACAACAAAAAATTATGATATACAAAAA
GATAAATCAAAGTTACAACAATGTAATACTGCCGTGGTTGTAAATGTTCCGTCTCCACTG
GGTAACACTCCACACGGATATAAATATGTTTGTGAGTGTAGAACACCGTCTAATAAAGAA
TTGTGTGATGATAGAAAAGAATATATGAATCAATGGAGTTGTGGTAGCGCACAAACAGTA
AGAGGTCGTTCTACAAATAATGATTATGAATTATATACATATAATGGTGTAGATGTAAAA
CCGACAACAGTTAGATCAAATAGCTCTAAATTAGATGACAAGGATGTGACGTTCTTTAAT
TTGTTTGAACAGTGGAACAAAGAAATACAATATCAGATAGAGCAGTATATGACAAATACA
AAAATATCGTGCAATAACGAGATGAATGTACTGAGTAGTTCATCAGAAGAAAGTCAAAAC
CAAAAAGGTAGTGATCATCACGATGGTAGAAATAACAATACCGATCAGGGTACGAATTGC
AAAGAAAAATGTAAATGTTACAAATTATGGATAGAAAAAATTAAAGAACAGTGGGGAAAA
CAGAAAAACAACTACAATAAATTTCGAAGTAAACAAATATATGATGCAAATAAAGGTCCT
CAGAATAAAAAAGTTGTTAGTTTATCTAATTTTTTGTTTTTTTCATGTTGGGAAGAATAT
ATACAAAAACAATTCAATGGCGATTGGAGTAAAATTAAGAATATAGGATCTGATACGTTT
GAGTATTTAATAAAAAAATGTGGAAACAATTCAGGTGATGGAGAAACAATATTTAATAAA
AAATTGAAAAATGCAGAAAAAAAATGTAAGGAAAATGAAAGTACCAATAATAAAATGAAA
TCAAGTGGAAAATCATCTGACTGTAATGAAACTAATTATATTCGTGGGTGTCAATCAAAA
AGGTATGATGGATTTATATCCCCAGGTAAAGGAGGCGAGAAACAATGGATATGTAAAGAT
ACTATAATACATGGAGATACAAATGGTGCCTGTATCCCTCCAAGAACACAAAATTTATGT
GTTGGAGAGTTATGGTATAAAAGTTATGGTGGAAGGAGTAATATTAAAAATGATACAAAG
GAATCATTAAAAAACAAACTAAAAAATGCTATACAAAAAGAAACAGAATTATTGTATGAA
TACCACGATAAAGGTACAGCAATTATATCACAAAATCATATGAAAGGACAAAAAGCAAAT
AATAATAATTCTAATGGATTGCCAAAAGGTTTTTGTCATGCTGTTCAAAGAAGTTTTATT
GATTATAAGAATATGATTTTGGGTACCAGTGTAAATATATATGAGTACATTGGAAAATTA
CAAGAAGATATAAAAAAAATTATCGAAAAAGGAACACCTCAACAAAACGGAAAAACAGTT
GGTAGTGGTGCAGAAAACGTAAATGCTTGGTGGAAAGGAATTGAGGGGGAAATGTGGGGT
GCCGTAAAATCTGGTATAAAAACAATAAAAAAACAAAATAATAAATGTACATATACTGGT
AATGAGTGTGGGGTATCCCCCCCAACAGGAAATGATGAGGATCAGTCCGTTTCGTGGTTT
AAAGAATGGGGTGAACAGTTTTGTATAGAACGATTACAATATGAAAAAAATATACGTGAA
GCTTGTACTATTAATGGTAAGAATGAAAAGAAATGTATTAATTCAAAAAGTGGTCAAGGA
GATAAAATACAAGGAGATTGTAAAAGAAAATGTGAAAAATATAAAAAATATATTTCTGAA
AAAAAACAAGAATGGGACAAACAAAAAACAAAATATGAAAATAAATATGTAGGAAAATCT
GCGAGTGATTTATTGAAAGAAAATTATCCTGAATGTATATCAGCAAATTTTGATTTTATA
TTTAACGATAATATTGAATATAAAACATATTATCCATATGGAGATTATAACAGTATATGT
TCGTGCGAACAAGTAAAATATTACAAATATAATAATGCTGAGAAAAAAAATAATAAATCG
CTTTGTCATGAAAAAGGTAATGATAGGACATGGAGTAAAAAATATATAAAAAAATTGGAA
AATGGTCGATCATTAGAGGGTGTATACGTCCCCCCAAGACGGCAACAATTATGT
>MIP129a
TACAGTTTTGCTGATTATGGAGATTTAATTAAAGGTACAAGTATATGGGATAATGAATAT
ACAAAAGATTTGGAACTAAATTTACAAAAAATTTTTGGAAAACTTTTTCGTAAATATATA
AAAAAGAATAATACTATTGTAGAAAATACTTCATATTCTTCTCTTGATGAATTAAGAGAA
TCATGGTGGAACACGAACAAAAAATATATTTGGACAGCAATGAAACATGGTGCGGGAATG
AATAGTACTACGTGTAATGCTGATGGTAGTGTCACTGGTAGTAGTGATAGTGGTAGTACT
ACGTGTAGTGGTGACAATGGTAGTATTAGTTGTGATGATATTCCTACGATTGATTTGATC
CCGCAATATTTACGTTTTTTGCAAGAATGGGTAGAACATTTTTGTAAACAACGCCAAGAA
AAAGTAAATGCTGTGATAAAGAATTGTAATTCGTGTAAGAATACATCGGGTGAAAGAAAA
ATTGGAGGTACATGTGGTAGTGATTGTAAAACTGAATGTAAAAATAAATGTGAAGCATAC
AAAACATTTATTGAAAAGTGTAAGGGTGGTGGTACTGGTACTGCCGGATCCTCATGGGTG
AAAAGGTGGTACCAAATATATATGAGGTATTCCAAATATATAGAAGACGCGAAACGAAAC
CGTAAAGCGGGCACCAAAAGTTGTGGTACAAGTAGTGGTGCAAACAGTGGCGTAACCACT
ACCGAAAATAAATGTGTACAATCAGATATCGATTCGTTTTTCAAACATTTAATTGATATA
GGATTGACCACACCATCTTCTTATTTATCTATTGTTCTTGATGAAAACATATGTGGCGCG
GACAAAGCTCCTTGGACAACATACACGACATACACAACAACAGAAAATTGTGATATACAA
AAAGATAAATCAAAGTCACAATCATGTGATACGCTTGTGGTTGTAAATGTTCCGTCTCCA
CTGGGTAACACTCCACACGAATATAAATACGCATGCCAGTGTAAAATACCAACTAATGAA
GAAACATGTGATGATAGAAAAGAATATATGAACCAGTGGATCAGTGATACTAGTAAAAAA
CAAAAAGGTAGTGGTTCTACAAATAATGATTATGAATTATATACATATACTGGTGTAAAG
GAAACAAAGTTACCAAAGAAATTAAATAGCCCTAAATTAGATGACAAGGATGTGATGTTC
TTTAATTTGTTTGAACAGTGGAACAAAGAAATACAATATCAGATAGAGCAGTATATGACA
AATACAAAAATATCGTGCAATAACGAGATGAAAGTACTGAGTAGTTCATCAGAAGAAAGT
CAAAACCAAAAAGGTAGTGATAATCACGATGGTAGAAATAACAATATCAATCAGGGTACG
AATTGCAAAGAAAAATGTAAATGTTACAGTTTATGGATAGAAAAAATTACAGAACAGTGG
GGAAAACAGAAAGACAATTATAATAAATTTCAAAGAAAACAAATATATGATGGAAATAAC
GCTTCTCATAAAAAAGAAATAGTTAAATTATCTCATTTTTTGTTTTTTTCATGTTGGGAA
GAATATATACAAAAATATTTCAATGGCGATTGGAGTAAAATTAAGAATATAGGATCTGAT
ACGTTTGAGTTTCTAATAAAAAAATGTGGAAACAATTCAGGTGATGGAGAAACAATATTT
AGTGAAAAATTGAATAATGCACATATAAAATGCAATGAAAATGAAAGTACAGATACCAAT
ATTAATAAAAGTGGAAAATTATCTAAATGTAATGAAACTAATTATATTCGTGGGTGTCAA
CCAAAAATTTATGATGGAAAAATATTTCCAGGTAAAGGAGGCGAGAAACAATGGATATGT
AAAGATACGATAACACATGGAGATACAAATGGTGCCTGTATCCCTCCAAGAACACAAAAT
TTATGTGTTGGAGAGTTATGGGATAAACGTTATGGTGGAAGGAGTAATATTAAAAATGAT
ACAAAGGAATCATTAAAAAACAAACTAAAAAATGCTATACAAAAAGAAACGGAATTGTTG
TATGAATACCACGATACAGGTACAGCAATTATATCACGAAATCCTATGAAAGAAGGAGGA
GAAGACGGAAAAGGAAAACAAAAAGAAGGTGGAGAAAAAGCAAATAATAATTCTAATGGA
TTACCAAAAGGTTTTTGTCATGCTGTTCAAAGAAGTTTTATTGATTATAAGAATATGATT
TTGGGTACAAGTGTAAATATATATGAGTACATTGGAAAATTACAAGAAGATATAAAAAAA
ATTATCGAACAAGAAACAACTAAACAAAACGGAAAAACAGTTGGTAGTGGTGCAGATAAA
GTGAACGATTGGTGGAAAGGAATTGAAAGGGAGATGTGGGATGCAGTAAGATGTGCTATA
AAAACAATAAATAAAAAACAAAAGAAGAATGGTACATATACTGGTAATGAGTGTGGGGTA
TCCCCCCCAACAGGAAATGATGAGGATCAGTCCGTTTCGTGGTTTAAAGAATGGGGCGAA
CAGTTTTGTATAGAACGATTACAATATGAACAAAATATACGTGACGCATGCACTAATAAT
GGTAAGAATGAAAAGAAATGTATTAATTCAAAAAATAATAACGAAAAAGAAATACAAGGA
GCATGTAAAAGAAAATGTGAAGAATATAAAAAATATATTTCTGAAAAAAAAAAGGAATGG
GACAAACAAAAAACAAAATATGAAAATAAATATGTAGGAAAATCTGCGAGTGATTTATTG
AAAGAAAATTATCCTGAATGTATATCAGCAAATTTTGATTTTATATTTAACGATAATATT
GAATATAAAACATATTATCCATATGGAGATTATAGCAGTATATGTTCGTGCGAACAAGTA
AAATATTACAAATATAATAAGGATAAAGGACAAAATAATAAATCGCTTTGTCATGAAAAA
GGTAATGATAGGACATGGAGTAAAAAATATATAAAAAAATTGGAAAATGGTCGATCATTA
GAGGGTGTATACGTCCCCCCAAGACGGCAACAATTATGT
>D12-NDIRb
TTAAAATACAGTTTTGCTGATTATGGAGATTTAATTAAAGGTACAAGTATATGGGATAAT
GAATATACAAAAGATCTGGAACTAAATTTACAAAAAATTTTTGGAAAACTTTTTCGTAAA
TATATAAAAAAGAATAATACTATTGTAGAAAATACTTCATATTCTTCTCTTGATGAATTA
AGAGAATCATGGTGGAACACGAACAAAAAATATATTTGGTTAGCAATGAAACACGGTGCA
GAAATGAATGGTACTACATGTAGTTGTAGTGGTGATAGTAGTGATAGTGGTAGTACTACG
TGTAGTGGTGACAATGGTAGTATTAGTTGTGATGATATTCCTACGATTGATTTGATCCCG
CAATATTTACGTTTTTTGCAAGAATGGGTAGAACATTTTTGTAAACAACGCCAAGAAAAA
GTAAAAGATGTGATAAAGAATTGTAATTCGTGTAAGAATACATCGGGTGAAAGAAAAATT
GGAGGTACATGTGGTAGTGATTGTGAAAAAAAATGTAAAGACGAGTGTGAAAAATACAAA
ACATTTATTGAAGAGTTTCGTACAGCTGCTGGTGGTACTTCCGGATCTCCATGGAGCAAA
AGGTGGGACCAAATATATAAGAGGTATTCCAAATATATAGAAGACGCGAAACGAAACCGT
AAAGCGGGCACAAAAAATTGTGGTATAACCACTGGCACAATTAGTGGTGAAAGTAGTGGT
GCAACCAGTGGCGTAACCACTACCGAAAATAAATGTGTACAATCAGATATCGATTCGTTT
TTCAAACATTTAATTGATATAGGATTGACCACACCGTCTTCTTATTTATCTATTGTTCTT
GATGAAAACAATTGTGGAGAGGACAAAGCTCCTTGGACAACATATACGACATACACGACA
ACAGAAAAATGTAATAAAGATAAAAAGAAATCAAAGTCGCAACAAAGTAATACTGCCGTG
GTTGTAAATGTTCCGTCTCCACTGGGTAACACTCCACACGGATATAAATACGCATGCCAG
TGTAAAATACCAACTACTGAAGAAACATGTGATGATAGAAAAGAATATATGAACCAGTGG
ATCAGTGATACTAGTAAAAAACAAAAAGGTAGTGGTTCTACAAATAATGATTATGAATTA
TATACATATACTGGTGTAAAGGAAACAAAGTTACCAAAGAAATTAAATAGCCCTAAATTA
GATGACAAGGATGTGATGTTCTTTAATTTGTTTGAACAGTGGAACAAAGAAATACAATAT
CAGATAGAGCAGTATATGACAAATACAAAAATATCGTGCAATAACGAGAAAAACGTATTG
AGTAGGGTGTCAGACGAAGCTGCGCAACCAAAATTTAGTGACAATGAAAGAGATAGAAAT
AGCATTACCCATGAGGATAAGAATTGCAAAGAAAAATGTGAATGTTACAAATTATGGATA
GAAAAAATTAAGAAGCAGTGGGGAAAACAGAAAGACAATTATAATAAATTTCAAAGAAAA
CAAATATATGATGGAAATAACGCTTCTCATAAAAAAGAAATAGTTAAATTATCTCATTTT
TTGTTTTTTTCATGTTGGGAAGAATATATACAAAAATATTTCAATGGCGATTGGAGTAAA
ATTAAGAATATAGGATCTGATACGTTTGAGTTTCTAATAAAAAAATGTGGAAACGATTCA
GGTGATGGAGAAACAATATTTAGTGAAAAATTGAATAATGCACAACAACAATGTAAAGAA
ATTCAAAATACAGATACTAAAATTAATAAAAGTGAAACATCATGTGACCTTAACGCAACC
AATTATATTCGTGGGTGTCAACCAAAAATTTATGATGGAAAAATATTTCCAGGTAAAGGA
GGCGAGAAACAATGGATATGTAAAGATACGATAACACATGGAGATACAAATGGTGCCTGT
ATCCCTCCAAGAACACAAAATTTATGTGTTGGAGAGTTATGGTATAAAAGTTATGGTGGA
AGGAGTAATATTAAAAATGATACAAAGGAATCATTAAAAAACAAACTAAAAAATGCTATA
CAAAAAGAAACGGAATTATTGTATGAATACCACGATAAAGGTACAGCAATTATATCGCAA
AATGATAAAAAAGGACAAAAAGCAAATAATAATAATTCTAATGGATTGCCAAAAGGTTTT
TGTCATGCTGTTCAAAGAAGTTTTATTGATTATAAGAATATGATTTTGGGTACAAGTGTA
AATATATATGAGTACATTGGAAAATTACAAGAAGATATNAAAAAAATTATCGAACAAGAA
ACAACTAAACAAAACGGAAAA
>MIP129b
ATGGATAGTACAAGCACTATTGCTGAAAAAATTGAAGAATACTTAAAGGAAAAATCCAAT
GATTCTAAAATAGAACAATCGTTGAAAGCTGACCCTAGTGAAGTGCAGTACTATGGAAGT
GGAGGTGATGGATATTACTTAAGAAAAAATATTTGCAAAATTACTGTGAATCATTCAGAT
TCTGGAAAGTATGAACCATGTGATAGTATACCACCTCCTTATGGCGATAATGACCAATGG
AAATGTGACGAAAATTTATCTAAAGTAAGTGGAAAACCTGAAAATATATGTGTTCCTCCG
AGAAGACAACGTATGTGCATTAAGAATTTAGAAAACTTAAAATTTGATAAAATTAGGGAT
AATAATGCATTTTTGGCAGATGTATTACTTACGGCCAGAAATGAAGGAGAAAGAATTATA
CTATATCATCCAGATACAAATAGTTCTAATGTTTGTGTTGCGTTAGAAAGAAGTTTTGCT
GATCTTGCAGATATTATTAGAGGTACAGATCAATGGAAAGGTACTAATAGTAATTTAGAA
CAAAATTTAAAACAAATGTTTGCGAAAATACTGGAAAAGGACAGTACGCTTAAAAATAAT
TATTCAAAAAAGGACCAAAAATATACAAAATTACGAGAAGATTGGTGGACAAAAAATAGA
CAAAAGGTGTGGGAAGTTATTACTTGTGGTGCCCGAAGTAACGATTTACTCATAAAACGT
CGATGGAGAACATCTAAGGAGTCTAATGGAGACAATAAACTTGAATTGTTCCGCAAATGT
GGCCATTATGAAGGAAAGGTTCCTACCAAATTAGATTATGTCCCTCAATTTTTAAGGTGG
TTAACAGAATGGATAGAGGATTTTTATAGAGAGAAGCAAAATCTGATCGATGACATGGAG
AGGCACCGTGAAGAGTGTACATCAGAGGATGATAAATCTAAAGAAGTTACATCATATTGT
AATATGTGTAAAGACAAATGTAAGAAATATTGTGAATGTGTGAAGAAATGGAAGACCGAA
TGGGAAAATCAAAAAAATAAATATACAGAATTATATCAACAAGAAAACGAAACTTCGCAA
AAAAATACATCAAGGTATGATGATTATGTTAAAGAATTTTTTGAAAAACTTAAAGGAAAT
GGATATTCCTCTGCCAACAGTTACATAAAGAATAATCCTTATTCCGCAGAATATGGAAAA
CTATTAAAATTTGATAACACTAATGCATTTAAAGAATCTATAACATGTAACAAAAATGTA
TGTTCTTGTAGTGGTAATGAAAAATTGATCATATCAGAAGGATCATCAAGTTCAAGTTCT
TTTGGAACATCGTTTTCTTATGAAAATAGTGTAACATCAAATAAGAGAAAAGAATGTAAA
CAAATAAAATTTAGTGGTAATAAAAATAATATGAATATTAAAATATGTTCCACGCAGGAT
AACAATTTGTTGGTAAAATTAGAGGACTTATTGAAAGGTTTTTGCGATATATCTGGTGTT
AATACTGGAGGAGTTGAGGTAGTTAGTGAGAATAATTGCGAAGAGCAATATAAAAAACTG
CTCCCCTGTCTTGAGAAATGCACTGTTTTGAATTGTAATGAATGCAATAAAACTGTATTT
AAAAACTTAAAAAAGCAACAAGAAAAATGGATTTGGGGTAAACCAAAACAAGAAGCTGCA
GGGTTGCAAAAAGAATATGCTAATACCATAGGCTTACCCCCAAGAACACAATCCTTATGT
TTAGTGTGTTTACATGAAAAAGAAGGAAAAACACAAGAACTTAAGAATATTAGCACCAAT
TCAGAATTATTAAAAGAGTGGATAATTGCTGCATTTCATGAAGGAAAAAATTTAAAAACA
ACATACCCTCAAAATAAAAAAAAATTATGCAAAGATTTAAAATATAGTTTTGCTGATTAT
GGAGATTTAATTAAAGGTACAAGTATATGGGATAATGAATATACAAAAGATCTGGAACTA
AATTTACAAAAAGCGTTTGGAAAACTTTTTCGTAAATATATAAAAAAAAATATTTCTACT
GAACAACATACTTTATATTCTTCTCTTGATGAATTAAGAGAATCATGGTGGAACACGAAC
AAAAAATATATTTGGACAGCAATGAAACATGGTGCAGAAATGAATAGTACTATGTGTAAT
GCTGATGGTAGTGTCACTGGTAGTGGTAGTAGTTGTGATGATATTCCTACGATTGATTTG
ATCCCTCAATATTTACGTTTTTTGCAAGAATGGGTAGAACATTTTTGTAAACAACGTCAA
GAAAAAGTAAATGCTGTGATAAACAGTTGTAATTCGTGTAAAAATACCTCAAGTAAAACA
AAACTTGGAGGCAAATGTGGTAGTGATTGTGAAAAAAAATGTAAAATAGAGTGTGAAAAA
TACAAAACATTTATTGAAGAGTGTGTTACAGCTGTTGGTGGTACTTCCGGATCTCCATGG
AGCAAAAGGTGGGACCAAATATATAAGAGGTATTCCAAATATATAGAAGACGCGAAACGA
AACCGTAAAGCGGGTACCAAAAGTTGTGGTACAAGTAGTACTACAAATGCTGCCGCAAGT
ACTGCCGAAAGTAAATGTGTACAATCAGATATCGATTCGTTTTTCAAACATTTAATTGAT
ATAGGATTGACCACACCATCTTCTTATTTATCTATTGTTCTTGATGACAACATATGTGGC
GCGGACAATGCTCCGTGGACAACATACACGACATACACGACATACACGACATACACAACA
ACAAAAAATTGTGATAAAGATAAAAAGAAATCAAAGTCACAATCAAGTGATACGCTTGTG
GTTGTAAATGTTCCGTCTCCACTGGGTAACACTCCACACGGATATAAATACGCATGCCAG
TGTAAAATACCAACTACTGAAGAAACATGTGATGATAGAAAAGAATATATGAACCAGTGG
ATCATTGATAACACTAAAAATCCAAAAGGTAGTCGTTCTACAAATAATGATTATGAATTA
TATACATATAATGGTGTACAGATAAAACCGACAACAGTTAGATCAAATAGCACTAAATTA
GATGAAAATGATGTGATGTTCTTTAATTTGTTTGAACAGTGGAACAAAGAAATACAATAT
CAGATAGAGCAGTATATGACAAATACAAAAATATCGTGCAATAACGAGATGAAAGTACTG
AGTAGTTCATCAGAAGAAAGTCAAAACCAAAATGGTAGTGATGATCACGATGGTAGAAAT
AACAATACCGATCAGGGTACGAACTGCAAAGAAAAATGTAAATGTTACGAATTATGGATA
AAAATTAAAGAACAGTGGGAAACACAAAAGAAGAATTATAATAAATTTGAAAAAAAAACA
AGTAGTTATGCAAATAAAGGTCCTCAGAATAAAAAAGTTGTTAGTTTATCTCATTTTTTG
TTTTTTTCATGTTGGGAAGAATATATACAAAAATATTTCAATGGAGATTGGAGTAAAATT
AAGAATATAGGATCTGATACGTTTGAGTTTCTAATAAAAAAATGTGGAAACGATTCAGGT
GATGGAGAAACAATATTTAGTGAAAAATTGAATAATGCACATATAAAATGCAATGAAAAT
GAAAGTACAGATACTAAAATGAAATCAAGTGAAACATCATCTGTCCTTAACGCAACCAAT
TATATTCGTGGGTGTCAACCAAAAACTTACGATGGAAAAATATTTCCAGGTAAAGGAGGC
GAGAAACAATGGATATGTAAAGATACTATAATACATGGAGATACAAATGGTGCCTGTATC
CCTCCAAGAACACAAAATTTATGTGTTGGAAATTTATGGGATAAAAGTTATGGTGGAAGG
AGTAATATTAAAAATGATACAAAGGAATCATTAAAACAGAAAATAAAAAATGCTATACAA
AAAGAAACAGAATTATTGTATGAATACCACGATAAAGGTACAGCAACCATATCACGAAAT
CCTATGAAAGGACAAAAAGAAAAAGAAGAAAAAAACAATGATTCTAATGGATTACCAAAA
GGTTTTTGTCATGCTGTTCAAAGAAGTTTTATTGATTATAAGAATATGATTTTGGGTACC
AGTGTAAACACATATGAGTACATTGGAAAATTACAAGAAGATATAAAAAAAATTATCGAA
AAAGGAACAACTAAAACAAAAGAAAAAAGAGTTGGTAGTGGTGCAGATAAAGTGAACGAT
TGGTGGAAAGAAATAGAAAAAGATATGTGGGGTGCCGTAAAATGTGGTATAAAAACAATT
AAAAAACAAAAGAAGAATGGTACATTTAATGGTAATGAGTGTGGGGTATCCCCCCCAACA
GGAAATGATGAGGATCAGTTCGTTTCGTGGTTTAAAGAATGGGGCGAACAGTTTTGTATA
GAACGATTACAATATGAAAAAAATATACGTGACGCATGCATTAATAAAGATATGGAACAA
AATAAATGTATTAATTCAAAAAGTGGTCAAGGAGATAAAATACAAGGAGCATGTAAAAGA
AAATGTGAAAAATATAAAAAATATATTTCTGAAAAAAAACAAGAATGGGACAAACAAAAA
ACAAAATATGAAAATAAATATGTAGGAAAATCTGCGAGTGATTTATTGAAAGAAAATTAT
CCTGAATGTATATCAGCAAATTTTGATTTTATATTTAACGATAATATTGAATATAAAACA
TATTATCCATATGGAGATTATAGCAGTATATGTTCGTGCGAACAAGTAAAATATTATGAA
TATAATAAGGATAAAGGACAAAATAATAAATCTCTTTGTCATGAAAAAGGTAATGATAGG
ACATGGAGTAAAAAATATATAAAAAAATTGGAAAATGGTCGAACATTAGAGGGTGTATAC
GTCCCCCCAAGACGGCAACAATTATGT
>MIP23b
TATAGTTTTGCTGATTATGGAGATTTAATTAAAGGTACAAGTATATGGGATAATGAATAT
ACAAAAGATCTGGAACTAAATTTACAAAAAATTTTTGGAAAACTTTTTCGTAAATATATA
AAAAAAAATATTTCTACTGAACAACATACTTTATATTCTTCTCTTGATGAATTAAGAGAA
TCATGGTGGAACACGAACAAAAAATATATTTGGTTAGCAATGAAACATGGTGCAGAAATG
AATGGTACTACGTGTAGTTGTAGTGGTGATAGTAGTAGTGGTGAAAATCAAACTAATAGT
TGTGATGATATTCCTACGATTGATTTGATCCCTCAATATTTACGTTTTTTGCAAGAATGG
GTAGAACATTTTTGTAAACAACGTCAAGCAAATGTAAATGCTGTGATAACGAACTGTAAG
TCGTGTAAGGAAAGTGGAGGTACATGTAATAGTGATTGTGAAAAAAAATGTAAAGCATAC
AAAGAATTTATTGAAAAGTGTCGTACAGCTGCTGAAGGTACTGCCGAATCCTCATGGAGC
AAAAGGTGGGACCAAATATATAAGAGGTATTCCAAATATATAGAAGACGCGAAACGAAAC
CGTAAAGCGGGCACAAAAAATTGTGGCCCAAGTAGTACTACAAATGCTGCCGCAAGTACT
GCCGAAAATAAATGTGTACAATCAGATATCGATTCGTTTTTCAAACATTTAATTGATATA
GGATTGACCACACCATCTTCTTATTTATCTATTGTTCTTGATGAAAACATATGTGGAGAT
GACAAAGCTCCATGGACAACATACACGACATACACACCAACAGAAAAATGTAATAAAGAA
ACAGATAAATCAAAGTCACAACAATGTAATACTGCCGTGGTTGTAAATGTTCCGTCTCCA
CTGGGTAACACTCCACACGGATATAAATACGCATGCCAGTGTAAAATACCAACTACTGAA
GAATTGTGTGATGATAGAAAAGAATATATGAATCAATGGAGTAGTGGTAGCGCACAAACA
GTAAGAGGTCGTTCTACAAATAATGATTATGAATTATATACATATAATGGTGTACAGATA
AAACAGGCAGCAGGGACATTAAAGAACTCTAAATTAGATGGAAATGATGTGATGTTCTTT
AATTTGTTTGAACAGTGGAACAAAGAAATACAATATCAGATAGAGCAGTATATGACAAAT
ACAAAAATATCGTGCAATAACGAGAAAAACGTATTGAGTAGGGTGTCAGAAGAAAGTCAA
AACCAAAAAGGTAGTGATCATCCCGATGGTGGAAATAACAATACCGATCAGGGTACGAAC
TGCAAAAAAAACTGTGAATGTTACAAATTATGGATAGAAAAAATTAAAGAACAGTGGGGA
AAACAGAAAGACAATTATAATAAATTTCAAAGTAAACAAATATATGATGGAAATAACGCT
TCTCATAAAAAAGAAATAGTTAAATTATCTCATTTTTTGTTTTTTTCATGTTGGGAAGAA
TATATACAAAAATATTTCAATGGCGATTGGAGTAAAATTAAGAATATAGGATCTGATACG
TTTGAGTTTCTAATAAAAAAATGTGGAAACGATTCAGGTGATGGAGAAACAATATTTAGT
GAAAAATTGAATAATGCAGAAAAAAAATGTAATGAAAATGAAAGTACAGATACTAAAATG
AAATCAAGTGAAACATCATCTGACTGTAATAAAACTAATTATATTCGTGGGTGTCAATCA
AAAATTTATGATGGAAAAATATTTCCAGGTAAAGGAGGCGAGAAACAATGGATATGTAAA
GATACTATAATACATGGAGATACAAATGGTGCCTGTATCCCTCCAAGAACACAAAATTTA
TGTGTTGGAGAGTTATGGTATAAAAGTTATGGTGGAAGGAGTAATATTAAAAATGATACA
AAGGAATCAATAAAAAACAAACTAAAAAATGCTATACAAAAAGAAACGGAATTATTGTAT
GAATACCACGATAAAGGTACAGCAATTATATCGCAAAATGATAAAAAAGGAGAAAAAGCA
AATAATAATAAAAATTCTAATGGATTGCCAAAAGGTTTTTGTCATGCTGTTCAAAGAAGT
TTTATTGATTATAAGAATATGATTTTGGGTACCAGTGTAAATATATATGAGTACATTGGA
AAATTACAAGAAGATATAAAAAAAATTATCGAAAAAGGAACACCTCAACAAAAAGACAAA
ATAGGTGGTAGTGGTGCAGAAAACGTAAATGCTTGGTGGAAAGAAATAGAN
>E3-NDIR
ATGGATAGTACAAGCACTATTGCTGAAAAAATTGAAGAATACTTAAAGGAAAAATCCAAT
GATTCTAAAATAGAACAATCGTTGAAAGCTGACCCTAGTGAAGTGCAGTACTATGGAAGT
GGAGGTGATGGATATTACTTAAGAAAAAATATTTGCAAAATTACTGTGAATCATTCAGAT
TCTGGAAAGTATGAACCATGTGATAGTATACCACCTCCTTATGGCGATAATGACCAATGG
AAATGTGACGAAAATTTATCTAAAGTAAGTGGAAAACCTGAAAATATATGTGTTCCTCCG
AGAAGACAACGTATGTGCATTAAGAATTTAGAAAACTTAAAATTTGATAAAATTAGGGAT
AATAATGCATTTTTGGCAGATGTATTACTTACGGCCAGAAATGAAGGAGAAAGAATTATA
CTATATCATCCAGATACAAATAGTTCTAATGTTTGTGTTGCGTTAGAAAGAAGTTTTGCT
GATCTTGCAGATATTATTAGAGGTACAGATCAATGGAAAGGTACTAATAGTAATTTAGAA
CAAAATTTAAAACAAATGTTTGCGAAAATACTGGAAAAGGACAGTACGCTTAAAAATAAT
TATTCAAAAAAGGACCAAAAATATACAAAATTACGAGAAGATTGGTGGACAAAAAATAGA
CAAAAGGTGTGGGAAGTTATTACTTGTGGTGCCCGAAGTAACGATTTACTCATAAAACGT
CGATGGAGAACATCTAAGGAGTCTAATGGAGACAATAAACTTGAATTGTTCCGCAAATGT
GGCCATTATGAAGGAAAGGTTCCTACCAAATTAGATTATGTCCCTCAATTTTTAAGGTGG
TTAACAGAATGGATAGAGGATTTTTATAGAGAGAAGCAAAATCTGATCGATGACATGGAG
AGGCACCGTGAAGAGTGTACATCAGAGGATGATAAATCTAAAGAAGTTACATCATATTGT
AATATGTGTAAAGACAAATGTAAGAAATATTGTGAATGTGTGAAGAAATGGAAGACCGAA
TGGGAAAATCAAAAAAATAAATATACAGAATTATATCAACAAGAAAACGAAACTTCGCAA
AAAAATACATCAAGGTATGATGATTATGTTAAAGAATTTTTTGAAAAACTTAAAGGAAAT
GGATATTCCTCTGCCAACAGTTACATAAAGAATAATCCTTATTCCGCAGAATATGGAAAA
CTATTAAAATTTGATAACACTAATGCATTTAAAGAATCTATAACATGTAACAAAAATGTA
TGTTCTTGTAGTGGTAATGAAAAATTGATCATATCAGAAGGATCATCAAGTTCAAGTTCT
TTTGGAACATCGTTTTCTTATGAAAATAGTGTAACATCAAATAAGAGAAAAGAATGTAAA
CAAATAAAATTTAGTGGTAATAAAAATAATATGAATATTAAAATATGTTCCACGCAGGAT
AACAATTTGTTGGTAAAATTAGAGGACTTATTGAAAGGTTTTTGCGATATATCTGGTGTT
AATACTGGAGGAGTTGAGGTAGTTAGTGAGAATAATTGCGAAGAGCAATATAAAAAACTG
CTCCCCTGTCTTGAGAAATGCACTGTTTTGAATTGTAATGAATGCAATAAAACTGTATTT
AAAAACTTAAAAAAGCAACAAGAAAAATGGATTTGGGGTAAACCAAAACAAGAAGCTGCA
GGGTTGCAAAAAGAATATGCTAATACCATAGGCTTACCCCCAAGAACACAATCCTTATGT
TTAGTGTGTTTACATGAAAAAGAAGGAAAAACACAAGAACTTAAGAATATTAGCACCAAT
TCAGAATTATTAAAAGAGTGGATAATTGCTGCATTTCATGAAGGAAAAAATTTAAAAACA
ACATACCCTCAAAATAAAAAAAAATTATGCAAAGATTTAAAATATAGTTTTGCTGATTAT
GGAGATTTAATTAAAGGTACAAGTATATGGGATAATGAATATACAAAAGATCTGGAACTA
AATTTACAAAAAGCGTTTGGAAAACTTTTTCGTAAATATATAAAAAAAAATATTTCTACT
GAACAACATACTTTATATTCTTCTCTTGATGAATTAAGAGAATCATGGTGGAACACGAAC
AAAAAATATATTTGGACAGCAATGAAACATGGTGCAGAAATGAATAGTACTATGTGTAAT
GCTGATGGTAGTGTCACTGGTAGTGGTAGTAGTTGTGATGATATTCCTACGATTGATTTG
ATCCCTCAATATTTACGTTTTTTGCAAGAATGGGTAGAACATTTTTGTAAACAACGTCAA
GAAAAAGTAAATGCTGTGATAAACAGTTGTAATTCGTGTAAAAATACCTCAAGTAAAACA
AAACTTGGAGGCAAATGTGGTAGTGATTGTGAAAAAAAATGTAAAATAGAGTGTGAAAAA
TACAAAACATTTATTGAAGAGTGTGTTACAGCTGTTGGTGGTACTTCCGGATCTCCATGG
AGCAAAAGGTGGGACCAAATATATAAGAGGTATTCCAAATATATAGAAGACGCGAAACGA
AACCGTAAAGCGGGTACCAAAAGTTGTGGTACAAGTAGTACTACAAATGCTGCCGCAAGT
ACTGCCGAAAGTAAATGTGTACAATCAGATATCGATTCGTTTTTCAAACATTTAATTGAT
ATAGGATTGACCACACCATCTTCTTATTTATCTATTGTTCTTGATGACAACATATGTGGC
GCGGACAATGCTCCGTGGACAACATACACGACATACACGACATACACAACAACAAAAAAT
TGTGATAAAGATAAAAAGAAATCAAAGTCACAATCAAGTGATACGCTTGTGGTTGTAAAT
GTTCCGTCTCCACTGGGTAACACTCCACACGGATATAAATACGCATGCCAGTGTAAAATA
CCAACTACTGAAGAAACATGTGATGATAGAAAAGAATATATGAACCAGTGGATCATTGAT
AACACTAAAAATCCAAAAGGTAGTCGTTCTACAAATAATGATTATGAATTATATACATAT
AATGGTGTACAGATAAAACCGACAACAGTTAGATCAAATAGCACTAAATTAGATGAAAAT
GATGTGATGTTCTTTAATTTGTTTGAACAGTGGAACAAAGAAATACAATATCAGATAGAG
CAGTATATGACAAATACAAAAATATCGTGCAATAACGAGATGAAAGTACTGAGTAGTTCA
TCAGAAGAAAGTCAAAACCAAAATGGTAGTGATGATCACGATGGTAGAAATAACAATACC
GATCAGGGTACGAACTGCAAAGAAAAATGTAAATGTTACGAATTATGGATAAAAAAAATT
AAAGAACAGTGGGAAACACAAAAGAAGAATTATAATAAATTTGAAAAAAAAACAAGTAGT
TATGCAAATAAAGGTCCTCAGAATAAAAAAGTTGTTAGTTTATCTCATTTTTTGTTTTTT
TCATGTTGGGAAGAATATATACAAAAATATTTCAATGGAGATTGGAGTAAAATTAAGAAT
ATAGGATCTGATACGTTTGAGTTTCTAATAAAAAAATGTGGAAACGATTCAGGTGATGGA
GAAACAATATTTAGTGAAAAATTGAATAATGCACATATAAAATGCAATGAAAATGAAAGT
ACAGATACTAAAATGAAATCAAGTGAAACATCATCTGTCCTTAACGCAACCAATTATATT
CGTGGGTGTCAACCAAAAACTTACGATGGAAAAATATTTCCAGGTAAAGGAGGCGAGAAA
CAATGGATATGTAAAGATACTATAATACATGGAGATACAAATGGTGCCTGTATCCCTCCA
AGAACACAAAATTTATGTGTTGGAAATTTATGGGATAAAAGTTATGGTGGAAGGAGTAAT
ATTAAAAATGATACAAAGGAATCATTAAAACAGAAAATAAAAAATGCTATACAAAAAGAA
ACAGAATTATTGTATGAATACCACGATAAAGGTACAGCAACCATATCACGAAATCCTATG
AAAGGACAAAAAGAAAAAGAAGAAAAAAACAATGATTCTAATGGATTACCAAAAGGTTTT
TGTCATGCTGTTCAAAGAAGTTTTATTGATTATAAGAATATGATTTTGGGTACCAGTGTA
AACACATATGAGTACATTGGAAAATTACAAGAAGATATAAAAAAAATTATCGAAAAAGGA
ACAACTAAAACAAAAGAAAAAAGAGTTGGTAGTGGTGCAGATAAAGTGAACGATTGGTGG
AAAGAAATAGAAAAAGATATGTGGGGTGCCGTAAAATGTGGTATAAAAACAATTAAAAAA
CAAAAGAAGAATGGTACATTTAATGGTAATGAGTGTGGGGTATCCCCCCCAACAGGAAAT
GATGAGGATCAGTTCGTTTCGTGGTTTAAAGAATGGGGCGAACAGTTTTGTATAGAACGA
TTACAATATGAAAAAAATATACGTGACGCATGCATTAATAAAGATATGGAACAAAATAAA
TGTATTAATTCAAAAAGTGGTCAAGGAGATAAAATACAAGGAGCATGTAAAAGAAAATGT
GAAAAATATAAAAAATATATTTCTGAAAAAAAACAAGAATGGGACAAACAAAAAACAAAA
TATGAAAATAAATATGTAGGAAAATCTGCGAGTGATTTATTGAAAGAAAATTATCCTGAA
TGTATATCAGCAAATTTTGATTTTATATTTAACGATAATATTGAATATAAAACATATTAT
CCATATGGAGATTATAGCAGTATATGTTCGTGCGAACAAGTAAAATATTATGAATATAAT
AAGGATAAAGGACAAAATAATAAATCTCTTTGTCATGAAAAAGGTAATGATAGGACATGG
AGTAAAAAATATATAAAAAAATTGGAAAATGGTCGAACATTAGAGGGTGTATACGTCCCC
CCAAGACGGCAACAATTATGT
>MIP253
TTATGCAAAGCTTTAGAATATAGTTTTGCCGATTATGGAGATTTAATTAAAGGTACAAGT
ATATGGGATAATGATTTCACAAAAGATCTGGAACTAAATTTACAAAAAATTTTTGGAAAA
CTTTTTCGTAAATATATAAAAAAAAATATTTCTACTGAACAACATACTTCATATTCTTCT
CTTGATGAATTAAGAGAATCATGGTGGAACACGAACAAAAAATATATTTGGTTAGCAATG
AAACATGGTACTACATGTAGTAGTGGTAGTGGTGACAATGGTAGTATTAGTTGTGATGAT
ATGCCTACAACCGACTTTATCCCGCAATATTTACGGTTTTTGCAAGAATGGGTAGAACAT
TTTTGTAAACAACGTCAAGAAAAAGTAAAACCTGTGATAGAGAATTGTAATTCGTGTAAA
AATACCTCAAGTAAAACAAAACTTGGAGGCAAATGTGGTAGTGATTGTAAAACTAAATGT
AAAGTAGCGTGTGACGCATACAAAGAATTTATTGAAAAGTGTGTTTCAGCTGCTGGTGGT
ACTTCCGGATCCTCATGGGTGAAAAGGTGGGACCAAATATATAAGAGGTATTCCAAATAT
ATAGAAGACGCGAAACGAAACCGTAAAGCGGGCACAAAAAATTGTGGTAAAAGTAGTGGT
GCAAACAGTGGCGTAACCGCTGCCGAAAGTAAATGTGTACAATCAGATATCGATTCGTTT
TTCAAACATTTAATTGATATAGGATTGACCACACCGTCTTCTTATTTATCTATTGTTCTT
GATGAAAAAAATTGTGGAGAGGACAATGCTCCTTGGACAACATATACGACATACACGACA
TACACAACAACAGAAAAATGTAATAAAGAAACAGATAAATCAAAGTCACAACAAAGTAAT
ACTGCCGTGGTTGTAAATGTTCCGTCTCCACTGGGTAACACTCCACACGGATATAAATAT
GCTTGTGAGTGTAAAATACCAACTACTGAAGAATCATGTGATGATAGAAAAGAATATATG
AATCAATGGAGTTGTGGTAGCGCACAAACAGTAAGAGGTCGTTCTACAAATAATGATTAT
GAATTATATACATATAATGGTGTAAAGGAAACAAAGCCATTAGGGACATTAAAGAACTCT
AAATTAAATGACAAGGATGTGATGTTCTTTAATTTATTTGAACAGTGGAACAAAGAAATA
CAATATCAGATAGAGCAGTATATGACAAATACAAAAATATCGTGCAATAACGAGAAAAAC
GTATTGAGTAGTTCATCAGAAGAAAGTCAAAACCAAAATGGTAGTGATCATCCCGATGGT
AGAAATAACAATATCAATCAGGGTACGAACTGCAAAGAAAAATGTAAATGTTACGAATTG
TGGATAAAAAAAATTAAAGAACAGTGGGAAACACAAAATCAGAATTATAATAAATTTCAA
AGAAAACAAATTTATGATGCGCGTAAAAGTTCTCAGAATAAAAAAGTTGTTAGTTTATCT
AATTTTTTGTTTTTTTCATGTTGGGAAGAATATATACAAAAATATTTCAATGGCGATTGG
AGTAAAATTAAGAATATAGGATCTGATACGTTTGAGTTTCTAATAAAAAAATGTGGAAAC
GATTCAGGTGATGGAGAAACAATATTTAATAAAAAATTGAATAATGCAAATATAAAATGC
AATGAAAATGAAAGTAAAGATACTAAAATTAATAAAAGTGAAACATCATCTAAATGTAAT
AAAACTAATTATATTCGTGGGTGTCAACCAAAAAGGTATGATGGATTTATATCCCCAGGT
AAAGGAGGCGAGAAACAATGGATATGTAAAGATACGATAACACATGGAGATACAAATGGT
GCCTGTATCCCTCCAAGAACACAAAATTTATGTGTTGGAGAGTTATGGTATAAAAGTTAT
GGTGGAAGGAGTAATATTAAAAATGATACAAAGGAATTATTAAAAAACAAACTAAAAAAT
GCTATACAAAAAGAAACGGAATTATTGTATGAATACCACGATAAAGGTACAGCAATTATA
TCACAAAATCATATGAAAGGACAAAAAGGAAAAAATGATCCTAATGGATTACCAAAAGGT
TTTTGTCATGCTGTTCAAAGAAGTTTTATTGATTATAAGAATATGATTTTGGGTACCAGT
GTAAATATATATGAATACATTGGAAAATTACAAGAAGATATAAAAAAAATTATCGAACAA
GAAAGAACTAAAACAAAAGAAAAAAGAGTTGGTAGTAGTGCAGATAAAGTGAACGATTGG
TGGAAAGGAATTGAGGGGGAAATGTGGGGTGCCGTAAAATGTGGTATAAAAACAATAAAT
AAAAAACAAAAGAAGAATGGTACATATACTGGTGATGAATGTGGGGTATCCCCCCCAACA
GGAAATGATGAGGATCAGTTCGTTTCGTGGTTTAAAGAATGGGGCGAACAGTTTTGTATA
GAACGATTACAATATGAACAAAATATACGTGACGCATGCACTAATAATGGTAAGAATGGA
AAGAAATGTATTAATTCAAAAAGTGGTCAAGGAGATAAAGTAGAAGGAGACTGTAAAAGA
AAATGTGAAAAATATAAAAAATATATTTCTGAAAAAAAANAGGAATGGGACAAACAAAAA
>D2-PL30b
ATGGATAGTAAAACCACTATTGCTGACAAAATTGAAGCATATTTAGGTGCAAAATCCAAT
GAATCTAATATAGACCAATCGTTGAAAGCTGATCCTAGCGAGATAGACTATTATAATTTT
GGAGGTGATGGAGATTACTTAAGAAAAAATATTTGCAAAATTACTGTGAATCATTCAGAT
TCTGGAAAGTATGATCCTTGTGAAAAAAAATTACCACCTTATGGCGATAATGACCAATGG
AAATGTCAGCAAAATTCATCTGATGGAAGTGAAAAACCTGAAAATATATGTGTCCCTCCG
AGAAGACAACGTATGTGCATTAACAATTTAGAAAACTTAAAATTTGATAAAATTAGGGAT
AAACATGCATTTTTGGCTGATGTATTACTTACGGCCAGAAATGAAGGAGAAAAAATAGTG
CAGAATCATCCAGATACAAATAGTTCTAATGTTTGTGTTGCGTTAGAAAGAAGTTTTGCT
GATCTTGCAGATATTATTAGAGGTACAGATCTATGGAAAGGTACTAATAGTAATTTAGAA
CAAAATTTAAGACGAATGTTTGCGAAAATACGAGAAAACGACAAGGTACTTCAAGATAAA
TACCCAAAGGACCAAAATTATACAAAATTACGAGAAGCTTGGTGGAACGCTAATAGACAA
AAGGTGTGGGAAGTTATTACTTGCGGTGCGCGAAGTAACGATTTACTCATAAAACGTCGA
TGGACAACATCTAAGGAGTCTAATGGAGACAATAAACTTGAATTGTGCCGAAAATGTGGC
CATTATGAAAAAGAGGTTCCTACCAAATTAGATTATGTCCCTCAATTTTTGAGATGGATG
GATGAATGGGTTGAAGGATTTTGTAGAAAAAGGCAAAACATAATTGATGGCTCGAAGAGA
NATTGCAAAAAGTATAAGGAAGGTAATAACAACTGTGTGAATGGTACAACAGAAAATAGT
GCCTGTAAAGATCAGTATGTAAAATATTGTACATTTATTAAAAATAAAAATAAAGAATGG
GAAGAACAAAAAGAAAAATACGATTATTTATATAAAAGCGCAAACGAATCATCAGATTCT
TCGCTATATATTAATTCATCTGTTGATGATAATGTTAAAGAATTTTTTGAAAAACTTAAA
GGAAATGGATATTCCTCTGCCAACAGTTACATAAAGAATAATCCTTATTCCGCAGAATAT
GGAAAACTATTAATTTTTGATAACACTAATGCATTTAAAGAATCTATAACATTTAACAAA
AATGTATGTTCTTGTAGTGGTAATGAAAAATTGATCATATCAGAAGGATCATCAAGTTCA
CGTCCTTTTGGAACATCGTTTTCTTATGAAAATAGTGTAACATCAAATAAGAGAAAAGAA
TGTAAACAAATAAAATTTAGTGGTAATAAAAATAATATGAATATTAATATATGTTCCACG
CAGGATGAGAAATTATTGGTAAAATTAGAGGACTTATTGAAAGGTTTTTGCAATATATCT
GGTGTTAATACTGGAGGAGTTGAGGTAGTTTGTGAGAATAATTGCGAAGAGCAATATAAA
AAACTGCTCCCCTCTCTTGAGAAATGTACTATTTTGACTTGTAAAGAATGCAATAAAACT
CGATGTAAACCATTAAAAAAGGTCGAAGAAAAATGGATATGGAAAAAATACTCTGGTAAT
GGGGAAGGATTACAAAAAGAATATGCTAATACCATAGGTTTACCCCCAAGAACACAATCG
TTATATTTAGGAAATCTACCTAAACTTGAAAATGTGTGCGAAGATGTAAAGGATATTAAT
TTTGATACAAAAGAGAAATTCCTAGCAGGATGCTTAATTGCTGCTTTTCATGAAGGAAAA
AATTTAAAAACTTCCCATCAAAATAAAAATGATGACAATGGAAAAAAATTATGCAAAGAT
TTAAAATACAGTTTTGCTGATTATGGAGATTTAATTAAAGGTACAAGTATATGGGATAAT
GATTTCACAAAAAATGTGGAACTAAATTTACAAAACAATTTTGGAAAACTTTTTCGTAAA
TATATAAAAAAGAATAATACTGCTGAACAAGATACTTCATATTCTTCTCTTGATGAATTA
AGAGAATCATGGTGGAACACGAACAAAAAATATATTTGGTTAGCAATGAAACATGGTGCG
GGAATGAATAGTACTATGTGTAATGCTGATGGTAGTGTCACTGGTAGTGGTAGTAGTTGT
GATGATATTCCTACGATTGATTTGATCCCGCAATATTTACGTTTTTTGCAAGAATGGGTA
GAACATTTTTGTAAACAACGCCAAGAAAAAGTAAATGCTGTGATAGAGAATTGTAATTCG
TGTAAGAATACATCGGGTGAAAGAAAAATTGGAGACACATGTAATAGTGATTGTAAAACT
AAATGTAAAAATAAATGTGAAGCATACAAAGAATTTATTGAAGCGTGTGGTACAGCTGTT
GGTGGTACTGCCGGATCTCCATGGAGCAAAAGGTGGGACCAAATATATAAGAGGTATTCC
AAACATATAGAAGACGCGAAACGAAACCGTAAAGCGGGCACAAAAAATTGTGGCCCAAGT
AGTACTACAAATGCTGCCGAAAATAAATGTGTACAATCAGATATCGATTCGTTTTTCAAA
CATTTAATTGATATAGGATTGACCACACCATCTTCTTATTTATCAAACGTGCTTGACGAA
AACAATTGTGGAGATGACAAAGCTCCGTGGACAACATATACGACATACACGACAACAGAA
AAATGTAATAAAGAAAGAGATAAATCAAAGTCACAATCATGTGATACGCTTGTGGTTGTA
AATGTTCCGTCTCCACTGGGTAACACTCCACACGAATATAAATATGCTTGTGAGTGTAGA
ACACCAAATAAACAAGAATCATGTGATGATAGAAAAGAATATATGAACCAGTGGATCATT
GATAACACTAAAAATCCAAAAGGTAGTGGTTCTGGAAAAGACTACTACGAATTATGTAAA
TATAATGGTGTAAAGGAAACAAAGCCATTAGGGACATTAAAGAACTCTAAATTAGATGAC
AAGGATGTGACGTTCTTTAATTTGTTTGAACAGTGGAACAAAGAAATACAATATCAGATA
GAGCAGTATATGACAAATACAAAAATATCGTGCAATAACGAGATGAAAGTACTGAGTAGT
TCATCAGAAGAAAGTCAAAACCAAAATGGTAGTGATCATCACGATGGTGGAAATAACAAT
ATCAATCAGGGTACGAACTGCAAAAAAAACTGTGAATGTTACGAATTGTGGATAAAAAAA
ATTAAGAAGCAGTGGGAAACACAAAATCAGAATTATAATAAATTTGAAAAAAAAACAAGT
AGTTATGCAAATAAAGGTCCTCAGAATAAAAAAGTTGTTAGTTTATCTAATTTTTTGTTT
TTTTCATGTTGGGAAGAATATATACAAAAATATTTCAATGGCGATTGGAGTAAAATTAAG
AATATAGGATCTGATACGTTTGATTTTCTAATAAAAAAATGTGGAAACGATTCAGGTGAT
GGAGAAACAATATTTAATAAAAAATTGAATAATGCAAATATAAAATGTAATGAAAATGCA
AGTAAAGATACTAAAATTAATAAAAGTGAAACATCATCTAAATGTAGTGAACCTATTTAT
ATTCGTGGGTGTCAATCAAAAAGGTATGATGGATTTATATCCCCAGGTAAAGGAGGCGAG
AAACAATGGATATGTAAAGATACGATAACACATGGAGATACAAATGGTGCCTGTATCCCT
CCAAGAACACAAAATTTATGTGTTGGAGAGTTATGGTATAAAAGTTATGGTGGAAGGAGT
AATATTAAAAATGATACAAAGGAATCATTAAAAAACAAACTAAAAAATGCTATACAAAAA
GAAACGGAATTATTGTATGAATACCACGATAAAGGTACAGCAATTATATCAAAAAATGAT
AAAAAAGAAAAAGCAAATAATAATAATTCTAATGGATTACCAAAAGGTTTTTGTCATGCT
GTTCAAAGAAGTTTTATTGATTATAAGAATATGATTTTGGGTACCAGTGTAAATATATAT
GAATACATTGGAAAATTACAAGAAGATATAAAAAAAATTATCGAAAAAGGAACACCTCAA
CAAAAAGACAAAATAGGTGGTAGTGGTGCAGATAAAGTAAACGATTGGTGGAAAGAAATA
GAAAAAGATATGTGGGGTGCCGTAAAATGTGGTATAAAAACAATAAAAAAACAAAAGAAG
AATGGTACATATACTGGTAATGAGTGTGGGGTATCCCCCCCAACAGGAAATGATGAGGAT
CAGTCCGTTTCGTGGTTTAAAGAATGGGGCGAACAGTTTTGTATAGAACGATTACGATAT
GAACAAAATATACGTGACGCATGCACTAATAATGGTCAAGGAGATAAAATACAAGGAGAC
TGTAAAAGAAAATGTGAAAAATATAAAAAATATATTTCTGAGAAAAAACAAGAATGGGAC
AAACAAAAAACAAAATATGAAAATAAATATGTAGGAAAATCTGCGAGTGATTTATTGAAA
GAAAATTATCCTGAATGTATATCAGCAAATTTTGATTTTATATTTAACGATAATATTGAA
TATAAAACATATTATCCATATGGAGATTATAGCAGTATATGTTCGTGCGAACAAGTAAAA
TATTATGAATATAATAAGGATAAAGGAAAAAATAATAAATCTCTTTGTTATGAAAAAGGT
AATGATAGGACATGGAGTAAAAAATATATAAAAAAGTTGGAAAATGGTCGATCATTAGAG
GGTGTATACGTCCCCCCAAGACGGCAACAATTATGT
>MIP205
ATGGATAGTAAAACCACTATTGCTAACAAAATTGAAGAATATTTAGAGAAGAAATCCGAT
GATTCTAAAATAGACCAATCGTTGAAAGCTGACCCTAGTGAAGTGCAGTACTATGGAAGT
GGAGGTGATGGATATTACTTAAAAAATAATATTTGCAAAATTACCGTGAATCATTCAGAT
TCTGGAACAAATGATCCTTGTGATAGTATACCACCTCCTTATGGCGATAATGACCAATGG
AAATGTGACGAAAATTTATATAAAGCAAGTGAGAATAATAAAAATATATTTGTTCCTCCG
AGAAGACAACGTATGTGCATTAACAATTTAGAAAAATTAAAATTTGATAAAATTAGGGAT
AAACATGCATTTTTGGCAGATGTATTACTTACGGCCAGAAATGAAGGAGAAAGAATAGTG
CAGAATCATCCAGATACAAATAGTTCTAATGTTTGTGTTGCGTTAGAAAGAAGTTTTGCT
GACATTGCAGATATTATTAGAGGTAGAGATGAAAACAAGTGTGAAACAAAATCCACAAAT
AATGTTGAAGAACTAATAAAAAATTTCTTCGGAAAAAATTACAGGGAGAATAAAGAATAT
AAAAGAAAATATCGAAATGATGACCCAAAATATACAAAATTACGAGAAGCTTGGTGGAAT
GCTAATAGACAAAAGGTGTGGGAAGTTATTACTTGCGGTGCACGAAGTAACGATTTACTC
ATAAAACGTGGATGGACAACATCTGGAAAATCTAATGGAGAAAATAAATTGGAATTGTGT
CGCAAATGTGGCCATTATGAAGAAAAGGTTCCTACCAAATTAGATTATGTCCCTCAATTT
TTGAGATGGATGGATGAATGGGTTGAAGGATTTTGTAGAAAAAGACAAAGCATATTTGAT
AGGCTCGAAGAGAATTGCAAAAAGTATAAGGAAGGTAATAACAACTGTGTGAATGGTACA
ACAGAAAATAGTGCCTGTAAAGTTCAGTGTGGAAAATATTGTACATTTATTAAAAATAAA
AATAAAGAATGGGAACAACAAAAAGAAAAATACGATTATTTATATAAAAGCGCAAACGAA
TCATCAGATTCTTCGTTATATGTCCCATCATCTGTTGATGATAATGTCACAGATTTTTTA
AAGCAACTTAAAGGAAATGAATATTCCTCTGCCAACAGTTACGTAAAGAATAATCCTTAT
TCCGCAGAAGATGGAAAACTATTAAAATTTGATAACACTAATGCATTTATTGAAAGTCCA
ACATATTATAATAATGTATGTTGTTGCAGCACACCTGAAAAATCGGCGAAAACGGATGGA
TCATCAAGTTTAAGTTCTTTTGGAACATCATCTTCTTATCAAAGTAGTATAATAACATCT
AAGAAAAGAAAAGAATGTAAACAAATAAAATTTAGTGGTAATAAAAATAATATGAATATT
AAAATATGTTCCACGCAGGATAACAATTTGTTGGTAGAATTTCAGGAGTTATTGAAAGGT
TTTTGCAATATATCTGGTGTTAATACTGGAGGAGTTGAGGTAGTTAGTGAGGAAAATTGC
GAAGAGCAATATAAAAAACTGCTCCCCTGTCTTGAGAAATGTACTATTTTGAATTGTAAT
GAATGCAATAAAACTCGATGTAAACCATTAAAAAAGGTCGAAGAAAAATGGATTTGGGGT
AAACCAAAACAAGAAGCTGCAGGGTTGCAAAAAGAATATGCTAATACCATAGGCTTACCC
CCAAGAACACAATCGTTATATTTAGGAAATCTACCTAAACTTGAAAATGTGTGCAAAGAT
GTAACAGATATTAATTTTGATACAAAAGAGAAATTCCTAGCCGGATGCTTAATTGCTGCT
TTTCATGAAGGAAAAAATTTAAAACCTTCCCATCAAAATAAAAATGATGACAATAATTCA
AAATTATGCAAAGCTTTAAAATACAGTTTTGCTGATTATGGAGATTTAATTAAAGGTACA
AGTATATGGGATAATGAATATACAAAAGATCTGGAACTAAATTTACAAAAAATTTTTGGA
AAACTTTTTCGTAAATATATAAAAAAGAATATTGCTAGTGATGAAAATACTTTATATTCT
TCTCTTGATGAATTAAGAGAATCTTGGTGGAACACGAACAAAAAATATATTTGGTTAGCA
ATGAAACATGGTGCAGGAATGAATAGTACTATGTGTAATGCTGATGGTAGTGTCACTGGT
AGTGGTGATAGTAGTGATGATATTCCTACGATTGATTTGATCCCGCAATATTTACGTTTT
TTGCAAGAATGGGTAGAACATTTTTGCGAACAACGTCAAGCAAAAGTAAATGCTGTGATA
AAGAATTGTAATTCGTGTAAGGAAAGTGGAGGTACATGTAATAGTGATTGTGAAAAAAAA
TGTAAAGACGAGTGTGAAAAATACAAAACATTTATTGAAGAGTTTTGTACAGCTGCTGGT
GGTACTTCCGGATCTCCATGGAGCAAAAGGTGGGACCAAATATATAAGAGGTATTCCAAA
TATATAGAAGACGCGAAACGAAACCGTAAAGCGGGCACAAAAAATTGTGGTACAAGTAGT
ACTACAAGTACTGCCGAAAGTAAATGTGTACAATCAGATATCGATTCGTTTTTCAAACAT
TTAATTGATATAGGATTGACCACACCGTCTTCTTATTTATCTATTGTTCTTGATGAAAAC
AATTGTGGAGAGGACAAAGCTCCATGGACAACATACACGACATACACAACAACAAAAAAT
TGTAATAAAGAAAGAGATAAATCAAAGTCACAATCATGTAATACTGCCGTGGTTGTAAAT
GTTCCGTCTCCACTGGGTAACACTCCACACGGATATAAATACGCATGCCAGTGTAAAATA
CCAACTACTGAAGAATCATGTGATGATAGAAAAGAATATATGAACCAGTGGAGTAGTGGT
AGCGCACAAACAGTAAGAGATCGTTCTGGAAAAGATGACTATGAATTATATACATATAAT
GGTGTAGATGTAAAACCGACAACAGTTAGATCAAATAGCTCTAAATTAGATGACAAGGAT
GTGACGTTCTTTAATTTGTTTGAACAGTGGAACAAAGAAATACAATATCAGATAGAGCAG
TATATGACAAATACAAAAATATCGTGCAATAACGAGAAAAACGTATTGAGTAGGGTGTCA
GACGAAGGTACTCCTAATGTACGTGGTGGTTATGTAGATGGTAGAAATAACAATACCGAT
CAGGGTACGAATTGCAAAGAAAAATGTGAATGTTACGAATTATGGATAAAAAAAATTAAA
GAACAGTGGGATAAACAAAAGAAGAATTATAATAATTTTGAAACTAAACAAAGTAATGAT
GCGCGTAAAAGTTCTCAGAATAAGAAAATAGTTAAATTATCTCATTTTTTGTTTTTTTCA
TGTTGGGAAGAATATATACAAAAATATTTCAATGGCGATTGGAGTAAAATTAAGAATATA
GGATCTGATACGTTTGAGTTTCTAATAAAAAAATGTGGAAACAATTCAGGTGATGGAGAA
ACAATATTTAGTGAAAAATTGAAAAATGCACAACAACAATGTAAAGAAATTCAAAATACA
GATACTAAAATGAAATCAAGTGAAACATCATCTGTCCTTAACGCAACCAATTATATTCGT
GGGTGTCAACCAAAAATTTATGATGGAAAAATATTTCCAGGTAAAGGAGGCGAGAAACAA
TGGATATGTAAAGATACTATAATACATGGAGATACAAATGGTGCCTGTATCCCTCCAAGA
ACACAAAATTTATGTGTTGGAAATTTATGGGATAAACGTTATGGTGGAAGGAGTAATATT
AAAAATGATACAAAGGAATCATTAAAAAACAAACTAAAAAATGCTATACAAAAAGAAACG
GAATTATTGTATGAATACCACGATAAAGGTACAGCAATTATATCACAAAATCATATGAAA
GGACAAAAAGGAAAAAATGATCCTAATGGATTGCCAAAAGGTTTTTGTCATGCTGTTCAA
AGAAGTTTTATTGATTATAAGAATATGATTTTGGGTACAAGTGTAAATATATATGAATAC
ATTGGAAAATTACAAGAAGATATAAAAAAAATTATCGAAAAAGGAACAACTAAACAAAAA
GACAAAATAGGTGGTGTTGGTAGTGGTGCAGATAAAGTGAACGATTGGTGGAAAGAAATA
GAAAAAGATATGTGGGGTGCCGTAAAATGTGGTATAAAAACAATAAATAAAAAACAAAAG
AAGAATGGTACATATACTGGTAATGAGTGTGGGGTATCCCCCCCAACAGGAAATGATGAG
GATCAGTCCGTTTCGTGGTTTAAAGAATGGGGCGAACAGTTTTGTATAGAACGATTACGA
TATGAACAAAATATACGTGACGCATGCACTAATAATGGTAAGAATGGAAAGAAATGTATT
AATTCAAAAAGTGGTCAAGGAGATAAAATACAAGGAGATTGTAAAAGAAAATGTGAAAAA
TATAAAAAATATATTTCTGAAAAAAAACAAGAATGGGACAAACAAAAAACAAAATATGAA
AATAAATATGTAGGAAAATCTGCGAGTGATTTATTGAAAGAAAATTATCCTGAATGTATA
TCAGCAAATTTTGATTTTATATTTAACGATAATATTGAATATAAAACATATTATCCATAT
GGAGATTATAACAGTATATGTTCGTGCGAACAAGTAAAATATTACAAATATAATAAGGAT
GAAGGACAAAATAATAAATCGCTTTGTCATGAAAAAGGTAATGATAGGACATGGAGTAAA
AAATATATAAAAAAATTGGAAAATGGTCGATCATTAGAGGGTGTATACGTCCCCCCAAGA
CGGCAACAATTATGT
>MIP132b
ATGGATAAATCAAGTATTGGTGACAAAATTGAAGAATACTTAAAGGAAAAATCCAATGAT
TCTAAAATAGACCAATCGTTGAAAGTTGACCCTAGTGAAGTGCAGTACTATGGAAGTGGA
GGTGATGGATATTACTTAAAAAATAATATTTGCAAAATTACTGTGAATCATTCAGATTCT
GGAACAAATGATCCTTGTGAAAAAAAATTACTACCTTATGGCGATAATGACCAATGGAAA
TGTGACGAAAATTTATTTAAAGCTAGTGGAAACCATAAAAATATATGTGTCCCTCCGAGA
AGACAACATATGTGCATTAACAATTTAGAAAAATTAAAATTTGATAAAATTAGGGATAAA
CATGCATTTTTGGCAGATGTATTACTTACGGCCAGAAATGAAGGAGAAAAAATAGTGCAG
AATCATCCAGATACAAATAGTTCTAATGTTTGTGTTGCGTTAGAAAGAAGTTTTGCTGAT
CTTGCAGATATTATTAGAGGTACAGATCTATGGAAAGGTACTAATAGTAATTTAGAACAA
AATTTAAAACAAATGTTTGCGAAAATACGGGAAAAGGACAAGGTACTTCAAGATAAATAC
CCAAAGGACCAAAATTATACAAAATTACGAGAAGATTGGTGGACAAAAAATAGACAAAAG
GTGTGGGAAGTTATTACTTGTGGTGCACGAAGTAACGATTTACTCATAAAACGTGGATGG
AGAACATCTGGAAAATCTAATGGAGAAAATAAATTGGAATTGTGTCGCAAATGTGGCCAT
TATGAAGAAAAGGTTCCTACCAAATTAGATTATGTCCCTCAATTTCTGAGATGGATGGAT
GAATGGGTTGAAGGATTTTGTAGAAAAAGGCAAAACATAATTGATAGGCTCGAATACTAT
TGTGAAAAATGTAACCAAGGTAAAGATAACTGTGTGAATAGTACAACAGAAAATAGTGCC
TGTAAAGATCAGTGTGGAAAATATTTAACATTTATTAAAAATAAAAATAAAGAATGGGAA
CAACAAAAAGAAAAATACAAATCTTTATATCAAGACGCGGTAGGATCATCAGATTCTTCG
CTATATGTCCCATCATCTGTTGATGATAATGTCACAGATTTTTTAAAGCAACTTAAAGGA
AATGAATATTCCTCTGCCAACAGTTACGTAAAGAATAATCCTTATTCCTCAGAAGATGGA
AAACTATTAAAATTTGATAACACTAATGCATTTAAAGAATCTATAACATGTAACAAAAAT
GTATGTTCTTGTAGTGGTAATGAAAAATTGATCATATCAGAAGGATCATCAAGTTCAAGT
TCTTTTGGAACATCGTTTTCTTATGAAAATAGTGTAACATCAAATAAGAGAAAAGAATGT
AAACAAATAAAATTTAGTGGTAATAAAAATAATATGAATATTAAAATATGTTCCACGCAG
GATAACAATTTGTTGGTAAAATTAGAGGACTTATTGAAAGGTTTTTGCGATACATGTGAC
ACTGATATTGGAGTTGAGGTAGTTAGTGAGAATAATTGCGAAGAGCAATATAAAAAACTG
CTCCCCTGTCTTGAGAAATGCACTGTTTTGAATTGTAATGAATGCAATAAAACTGTATTT
AAAAACTTAAAAAAGCAACAAGAAAAATGGATTTGGGGTAAACCAAAACAAGAAGCTGCA
GGGTTGCAAAAAGAATATGCTAATACCATAGGCTTACCCCCAAGAACACAATCGTTATAT
TTAGGAAATCTACCTAAACTTGAAAATGTGTGCGAAGATGTAAAGGATATTAATTTTGAT
ACAAAAGAGAAATTCCTAGCCGGATGCTTAATTGCTGCATTTCATGAAGGAAAAAATTTA
AAACCTTCCCATGAAAAAAAAAATGATGACAATGGAAAAAAATTATGCAAAGCTTTAAAA
TACAGTTTTGCTGATTATGGAGATTTAATTAAAGGTACAAGTATATGGGATAATGAATAT
ACAAAAGATCTGGAACTAAATTTACAAAAAATTTTTGGAAAACTTTTTCGTAAATATATA
AAAAAGAATAATACTGCTGAACAAGATACTTCATATTCTTCTCTTGATGAATTGAGAGAA
TCATGGTGGAACACGAACAAAAAATATATTTGGTTAGCAATGAAACATGGTGCAGAAATG
AATGGTACTATGTGTAATGCTGATGGTAGTGTCACTGGTAGTGGTAGTAGTTGTGATGAT
ATTCCTACGATTGATTTGATCCCTCAATATTTACGGTTTTTGCAAGAATGGGTAGAACAT
TTTTGCGAACAACGTCAAGAAAAAGTAAAAGATGTGATAACGAACTGTAATTCGTGTAAG
AATACATCGGGTGAAAGAAAAATTGGAGGTACATGTAACGGTGATTGTAAAACTAAATGT
AAAGTAGCGTGTGACGCATACAAAAATTTTATTGAAAAGTGTGTTACAGCTGCTGGTGGT
ACTTCCGGATCTCCATGGAGCAAAAGGTGGGACCAAATATATAAGAGGTATTCCAAATAT
ATAGAAGACGCGAAACGAAACCGTAAAGCGGGCACAAAAAATTGTGGCCCAAGTAGTACT
ACAAGTACTGCCGAAAGTAAATGTGTACAATCAGATATCGATTCGTTTTTCAAACATTTA
ATTGATATAGGATTGACCACACCATCTTCTTATTTATCAAACGTACTTGATGACAACATA
TGTGGCGCGGACAATGCTCCGTGGACAACATACACGACATACACGACATACACGACAACA
AAAAATTGTGATAAAGATAAAAAGAAATCAAAGTCACAATCAAGTGATACGCTTGTGGTT
GTAAATGTTCCGTCTCCACTGGGTAACACTCCACACGGATATAAATACGCATGCCAGTGT
AAAATACCAACTACTGAAGAATCATGTGATGATAGAAAAGAATATATGAACCAGTGGATC
ATTGATACTAGTAAAAAACAAAAAGGTAGTGGTTCTACAAATAATGATTATGAATTATAT
ACATATAATGGTGTAAAGGAAACAAAGTTACCAAAGAAATCAAGTAGCTCTAAATTAGAT
GGAAATGATGTGATGTTCTTTAATTTGTTTGAACAGTGGAACAAAGAAATACAATATCAG
ATAGAGCAGTATATGACAAATACAAAAATATCGTGCAATAACGAGATGAATGTACTGAGT
AGTTCATCAGAAGAAAGTCAAAACCAAAATAGTAGTGATCATCACGATGGTGGAAATAAC
AATACCGATCAGGGTACGAATTGCAAAGAAAAATGTGAATGTTACGAATTATGGATAGAA
AAAATTAAAGAACAGTGGGATAAACAAAAGAAGAATTATAATAATTTTGAAACTAAACAA
AGTAATGATGCAAATAAAGGTCCTCAGAATAAAAAAGAAATAGTTAAATTATCTAATTTT
TTGTTTTTTTCATGTTGGGAAGAATATATACAAAAATATTTCAATGGCGATTGGAGTAAA
ATTAAGAATATAGGATCTGATACGTTTGAGTTTCTAATAAAAAAATGTGGAAACAATTCA
GGTGATGGAGAAACAATATTTAGTGAAAAATTGAAAAATGCACATATAAAATGCAATGAA
AATGAAAGTACCAATAATAAAATGAAATCAAGTGGAAAATCATCTGACTGTAGTGAAACT
AATTATATTCGTGGGTGTCAATCAAAAACTTACGATGGATTTATATCCCCAGGTAAAGGA
GGCGAGAAACAATGGATATGTAAAGATACTATAATACATGGAGATACAAATGGTGCCTGT
ATCCCTCCAAGAACACAAAATTTATGTGTTGGAGAGTTATGGGATAAACGTTATGGTGGA
AGGAGTAATATTAAAAATGATACAAAGGAATCATTAAAAAACAAACTAAAAAATGCTATA
CAAAAAGAAACGGAATTATTGTATGAATACCACGATAAAGGTACAGCAATTATATCGCAA
AATGATAAAAAAGGACAAAAAGAAAAAGAAGAAAAAAACAATGATTCTAATGGATTGCCA
AAAGGTTTTTGTCATGCTGTTCAAAGAAGTTTTATTGATTATAAGAATATGATTTTGGGT
ACCAGTGTAAATATATATGAATACATTGGAAAATTACAAGAAGATATAAAAAAAATTATC
GAAAAAGGAACACCTCAACAAAAAGACAAAATAGGTGGTAGTGGTGCAGATAAAGTAAAC
GATTGGTGGAAAGGAATTGAAAGGGAGATGTGGGGTGCCGTAAAATGTGGTATAAAAACA
ATAAATAAAAAACAAAAGAAGAATGGTACATTTAGTATCGATGAATGTGGAATATTCCCC
CCAACAGGAAATGATGAGGATCAGTTCGTTTCGTGGTTTAAAGAATGGGGCGAACAGTTT
TGTATAGAACGATTACAATATGAAAAAAATATACGTGAAGCTTGTACTATTAATGGTAAG
AATGGAAAGAAATGTATTAATTCAAAAAGTGGTCAAGAAGATAAAATACAAGGAGATTGT
AAAAGAAAATGTGAAAAATATAAAAAATATATTTCTGAAAAAAAAGAATGGGACAAACAA
AAAACAAAATATGAAAATAAATATGTAGGAAAATCTGCGAGTGATTTATTGAAAGAAAAT
TATCCTGAATGTATATCAGCAAATTTTGATTTTATATTTAACGACAAAGCTGATCATAAA
AAATATTATCCATATGGAGATTATAGCAGTATATGTTCGTGCGAACAAGTAAAATATTAT
GAATATAATAAGGATAATGGACAAAATAATAAATCGCTTTGTCATGAAAAAGGTAATGAT
AGGACATGGAGTAAAAAATATATAAAAAAATTGGAAAATGGTCGATCATTAGAGGGTGTA
TACGTCCCCCCAAGACGGCAACAATTATGT
>MIP212
ATGGATAGTACAAGCACTATTGCTGAAAAAATTGAAGCATATTTAGAGAAGAAATCCAAT
GAATCTAATATAGAACAATCGTTGAAAGCTGATCCTAGTAAAGTGCAGTACTATAGAAGT
GGAGGTGATGGATATTACTTAAAAAATAATATTTGCAAAATTACTGTGAATCATTCAGAT
TCTGGAAAGTATGAACCATGTGATAGTATACCACCTCCTTATGGCGATAATGACCAATGG
AAATGTCAGCAAAATTCATCTGATGGAAGTGGAAAACCTGAAAATATATGTGTTCCTCCG
AGAAGACAACGTATGTGCATTAAGAATTTAGAAAAATTAAATGTTGAAAAAATTAGGGAT
AAACATGCATTTTTGGCAGATGTATTACTTACGGCCAGAAATGAAGGAGAAAGAATAGTG
CAGAATCATCCAGATACAAATAGTTCCAATGTTTGTAATGCGTTAGAAAGAAGTTTTGCT
GACATTGCCGATATTATTAGAGGTAGAGATGAAAACAAGTGTGAAACAAAATCCACAAAT
AATGTTGAAGAACTAATAAAAAAATTCTTCGGAAAAAATTACAGGGAGAATAAAGAATAT
AAAAGAAAATATCAAAATGATGACCAAAAATATACAAAATTACGAGAATCTTGGTGGAAT
GCTAATAGACAAAAGGTGTGGGAAGTTATTACTTGCGGTGCACGAAGTAACGATTTACTC
ATAAAACGTCGATGGACAACATCTAAGGAGTCTAATGGAGAAAATAAATTGGAATTGTGC
CGAAAATGTGGCCATTATGAAGAAAAGGTTCCTACCAAATTAGATTATGTCCCTCAATTT
TTAAGGTGGTTAACAGAATGGATAGAGGATTTATATAGAGAAGAGCAAAATCTGATCGAT
GACATGGAGAGGCACCGTGAAGAGTGTACAAGGAAGAATGTTGAATCTAACGAAGTTACA
TCATATTGTAGTACCTGTAAAGAAAAATGTAAGAAATATTGTGAATGTGTGAAGAAATGG
AAATCGGAATGGAAGAATCAAAAAAATAAATATAAAGATTTATATGAACAAAACAAAAAC
AAAACTAGCTCTTCATCAAAAAATACATCAAGGTATGATGATTATGTTAAAGAATTTTTT
GAAAAACTTAATGAAGCTAATTATAAGTCTCTTGATGATTATATAAAGGATGATCCTTAT
TCCAAAGAATATGGAAAACTATTAAAATTTGATAACACTAATGCATTTAAAGAATCTATA
ACATGTAACAAAAATGTATGTTCTTGTAGTGGTAATGAAAAATTGATCATATCAGAAGGA
TCATTAAGTTCATGTTCTTTTGGAACATCGTTTTCTTATGAAAATAGTGTAACATCAAAT
AAGAGAAAAGAATGTAAACAAATAAAATTTAGTGGTAATAAAAATAATATGAATATTAAT
ATATGTTCCACGCAGGATGAGAAATTATTGGTAAAATTAGAGGAGTTATTGAAAGGTTTT
TGCAATATATCTGGTGTTAATACTGGAGGAGTTGAGGTAGTTAGTGAGGAAAATTGCGAA
GAGCAATTTAAAAAACTGCTCCCCTCTCTTGAGAAATGTACTATTTTGACTTGTAATGAA
TGCAATAAAACTCGATGTAAACCATTAAAAAAGGTCGAAGAAAAATGGATATGGAAAAAA
TACTCTGGTACGGAAGGTGGATTACAAGAAGAATATGCTAATACCATAGCTTTACCCCCA
AGAACACAATCGTTATATTTAGGAAATCTACCTAAACTTGAAAATGTGTGCGAAGATGTA
AAGGATATTAATTTTGATACAAAAGAGAAATTCCTAGCAGGATGCTTAATTGCCGCTTTT
CATGAAGGAAAAAATTTAAAAACTTCCCATGAAAATAAAAATGATGACAATGGAAAAAAA
AATGCTGACAATAATTCAAAATTATGCAAAGATTTAAAATACAGTTTTGCCGATTATGGA
GATTTAATTAAAGGTACAAGTATATGGGATAATGATTTCACAAAAGATTTGGAACTAAAT
TTACAACAAATTTTTGGAAAACTTTTTCGTAAATATATAAAAAAGAATAATACTGCTGAA
CAAGATACTTCATATTCTTCTCTTGATGAATTAAGAGAATCATGGTGGAACACGAACAAA
AAATATATTTGGTTAGCAATGAAACATGGTGCAGAAATGAATGGTACTACATGTAGTAGT
GGTAGTGGTGACAATGGTGATGGTAGTGTCACTGGTAGTGGTAGTAGTTGTGATGATATT
CCTACGATTGATTTGATCCCTCAATATTTACGGTTTTTGCAAGAATGGGTAGAACATTTT
TGTAAACAACGTCAAGAAAAAGTAAAAGATGTGATAAACAGTTGTAATTCGTGTAAAAAT
ACCTCAAGTAAAACAAAACTTGGAGACACATGTAATAGTGATTGTGAAAAAAAATGTAAA
GGCGAGTGTGACGCATACAAAGAATTTATTGAAGAGTGTAAGGGTAAAGCTGCTGAAGGT
ACTTCCGGATCCTCATGGAGCAAAAGGTGGGACCAAATATATAAGAGGTATTCCAAATAT
ATAGAAGACGCGAAACGAAACCGTAAAGCGGGCACAAAAAATTGTGGTAAAAGTAGTGGT
GCAAACAGTGGCGTAACCACTACCGAAAATAAATGTGTACAATCAGATATCGATTCGTTT
TTCAAACATTTAATTGATATAGGATTGACCACACCATCTTCTTATTTATCTATTGTTCTT
GATGACAACATATGTGGTGATGACAATGCTCCTTGGACAACATACACGACATACACAACA
AAAAATTGTGATATACAAAAAGATAAATCAAAGTTACAATCATGTAATACTGCCGTGGTT
GTAAATGTTCCGTCTCCACTGGGTAACACTCCACACGAATATAAATACGCATGCCAGTGT
AAAATACCAACTACTGAAGAATCATGTGATGATAGAAAAGAATATATGAATCAATGGAGT
TGTGGTAGCGCACAAACAGTAAGAGGTCGTTCTGGAAAAGACTACTACGAATTATGTAAA
TATAATGGTGTACAGATAAAACAGGCAGCAGGGACATTAAAGAACTCTAAATTAGATGGA
AATGATGTGACGTTCTTTAATTTGTTTGAACAGTGGAACAAAGAAATACAATATCAGATA
GAGCAGTATATGACAAATACAAAAATATCGTGCAATAACGAGAAAAACGTATTGAGTAGG
ATGTCAGAAGAAAGTAAAAACCAAAAAGGTAGTGATCATCCCGATGGTAGAAATAACAAT
ACCGATCAGGGTACGAACTGCAAAGAAAAATGTAAATGTTACGAATTGTGGATAAAAAAA
ATTAAAGAACAGTGGGGAAAACAGAAAGACAATTATAATAAATTTCAAAGTAAACAAATA
TATGATGCAAATAAAGGTCCTCAGAATAAAAAAGTTGTTAGTTTATCTAATTTTTTGTTT
TTTTCATGTTGGGAAGAATATATACAAAAATATTTCAATGGCGATTGGAGTAAAATTAAG
AATATAGGATCTGATACGTTTGAGTTTCTAATAAAAAAATGTGGAAACAATTCAGGTGAT
GGAGAAACAATATTTAATAAAAAATTGAATAATGCACATATAAAATGTAAGGAAAATGAA
AGTAAAGATACTAAAATTAATAAAAGTGAAACATCATCTAAATGTAATAAAACTAATTAT
ATTCGTGGGTGTCAACCAAAAATTTATGATGGAAAAATATTTCCAGGTAAAGGAGGCGAG
AAACAATGGATATGTAAAGATACGATAACACATGGAGATACAAATGGTGCCTGTATCCCT
CCAAGAACACAAAATTTATGTGTTGGAGAGTTATGGTATAAAAGTTATGGTGGAAGGAGT
AATATTAAAAATGATACAAAGGAATTATTAAAAAACAAACTAAAAAATGCTATACAAAAA
GAAACGGAATTATTGTATGAATACCACGATAAAGGTACAGCAATTATATCACAAAATCAT
ATGAAAGGACAAAAAGGAAAAAATGATCCTAATGGATTACCAAAAGGTTTTTGTCATGCT
GTTCAAAGAAGTTTTATTGATTATAAGAATATGATTTTGGGTACCAGTGTAAATATATAT
GAGTACATTGGAAAATTACAAGAAGATATAAAAAAAATTATCGAAAAAGGAACACCTCAA
CAAAAAGACAAAATAGGTGGTAGTGGTGCAGAAAACGTAAATGCTTGGTGGAAAGGAATT
GAGGGGGAAATGTGGGGTGCAGTAAGATGTGCTATAACAAAAATAAATAAAAAAAATAAT
AAAGGTACATTTAATGTTGATGAGTGTGGGGTATCCCCCCCAACAGGAAATGATGAGGAT
CAGTTCGTTTCGTGGTTTAAAGAATGGGGCGAACAGTTTTGTATAGAACGATTAGAATAT
GAAAAAAATATACGTGACGCATGCACTAATAATGGTAAGAATGAAAATAAATGTATTAAT
TCAAAAAGTGGTCAAGGAGATAAAGTAGAAGGAGCATGTAAAAGAAAATGTGAAAAATAT
AAAAAATATATTTCTGAAAAAAAAGAATGGGACAAACAAAAAACAAAATATGAAAATAAA
TATGTAGGAAAATCTGCGAGTGATTTATTGAAAGAAAATTATCCTGAATGTATATCAGCA
AATTTTGATTTTATATTTAACGATAATATTGAATATAAAACATATTATCCATATGGAGAT
TATAGCAGTATATGTTCGTGCGAACAAGTAAAATATTACAAATATATAAAGGATAATGGA
CAAAATAATAAATCTCTTTGTCATGAAAAAGGTAATGATAGGACATGGAGTAAAAAATAT
ATAAAAAAATTGGAAAATGGTCGATCATTAGAGGGTGTATACGTCCCCCCAAGACGGCAA
CAATTATGT
>MIP54
ATGGATAGTAAAACCGCTATTGCTGACAAAATTGAAGAATATTTAGGTGCAAAATCCGAT
GAATCTAATATAGAACAATCGTTGAAAGCTGACCCTAGTAAAGTGCAGTACTATGGAAGT
GGAGGTGATGGATATTACTTAAAAAATAATATTTGCAAAATTACTGTGAATCATTCAGAT
TCTGGAAAGTATGAACCATGTGATAGTATACCACCTCCTTATGGCGATAATGACCAATGG
AAATGTGACGAAAATTTATATAAAGCAAGTGAGAATAATAAAAATATATGTGTTCCTCCG
AGAAGACAACATATGTGCATTAACAATTTAGAAAACTTAAAATTTGATAAAATTAGGGAT
AAACATGCATTTTTGGCAGATGTATTACTTACAGCAAGAAATGAAGGAGAAAGAATTATA
CTATATCATCCAGATACAAATAGTTCTAATGTTTGTGTTGCGTTAGAAAGAAGTTTTGCT
GATCTTGCAGATATTATTAGAGGTAGAGATGAAAACAAGTGTGAAACAAAATCCCCAAAT
AATGTTGAAGAACTAATAAAAAATTTCTTCGGAAAAATACAGGGAGAATGAAGAATANNT
AAAAGAAAATATCGAAATGATGACCAAAATTATAGAAAATTACGAGAATCTTGGTGGAAT
GCTAATAGACAAAAGGTGTGGGAAGTTATTACTTGCGGTGCACGAAGTAACGATTTACTC
ATAAAACGTCGATGGAGAACATCTGGAAAATCTAATGGAGAAAATAAATTGGAATTGTTC
CGCAAATGTGGCCATTATGAAAAAGAGGTTCCTACCTATTTAGATTATGTCCCTCAATTT
TTAAGGTGGTTAACAGAATGGATAGAGGATTTATATAGAGAGAAGCAAAATCTGATCGAT
GACATGGAGAGGCACCGTGAAGAGTGTACAAGGAAGAATGTTGAATCTAACGAAGGTACA
TCATATTGTAATATGTGTAAAGAAAAACATACGAAATATTGTGAATGTGTGAAGAAATGG
AAATCGGAATGGGAGAATCAAAAAAATAAATATACAGAATTATATGAACAAAACAAAAAC
AAAACTAGCTCTTCACCAAAAAAGAAATCAAGGTATGATGATTATGTTAAAGAATTTTTT
GAAAAACTTAATGAAGCTAATTATAAGTCTCTTGATGATTATATAAAGGATGATCCTTAT
TCCAAAGAATATGGAAAACTATTAAAATTTGATAACACTAATGCATTTAAAGAATCTATA
ACATGTAACAAAAATGTATGTTCTTGTAGTGGTAATGAAAAATTGATCATATCAGAAGGA
TCATTAAGTTCATGTTCTTTTGGAACATCGTTTTCTTATGAAAATAGTGTAACATCAAAT
AAGAGAAAAGAATGTAAACAAATAAAATTTAGTGGTAATAAAAATAATATGAATATTAAT
ATATGTTCCACGCAGGATGAGAAATTATTGGTAAAATTAGAGGAGTTATTGAAAAGTTTT
TGCGATACATGTGACACTGGTATTGGAGTTGAGGTAGTTAGTGAGGAAAATTGCGAAGAG
CAATTTAAAAAACTGCTCCCCTGTCTTGAGAAATGCACTGTTTTGACTTGTAATGAATGC
AATAAAACTCGATGTAAACCATTAAAAAAGGTCGAAGAAAAATGGATATGGAAAAAATAC
TCTGGTACGGAAGGTGGATTACAAGAAGAATATGCTAATACCATAGCTTTACCCCCAAGA
ACACAATCCTTATGTTTAGTGTGTTTACATGAAAAAGAAGGAAAAACACAACATAAGACA
ATTAGCACCAATTCAGAATTATTAAAAGAGTGGATAATTGCCGCTTTTCATGAAGGAAAA
AATTTAAAAACTTCCCATCAAAATAAAAATGCTGACAATGGAAAAAAAAATGATGACAAT
GGAAAAAAATTATGCAAAGCTTTAAAATACAGTTTTGCCGATTATGGAGATTTAATTAAA
GGTACAAGTATATGGGATAATGATTTCACAAAAGATTTGGAACTAAATTTACAACAAATT
TTTGGAAAACTTTTTCGTAAATATATAAAAAAGAATATTGCTAGTGATGAAAATACTTCA
TATTCTTCTCTTGATGAATTAAGAGAATCATGGTGGAACACGAACAAAAAATATATTTGG
TTAGCAATGAAACATGGTGCGGGAATGAATGGTACTACGTGTAGTTGTAGTGGTGATAGT
AGTAATGATATTCCTACGATTGATTTGATCCCTCAATATTTACGGTTTTTGCAAGAATGG
GTAGAACATTTTTGTGAACAACGTCAAGAAAAAGTAAATGCTGTGATAAACAGTTGTAAT
TCGTGTAAGGAAAGTGGAGGTACATGTAATAGTGATTGTGAAAAAAAATGTAAAGCATAC
AAAGAATTTATTGAAAAGTGTGAGGGTAAAGCTGCTGAAGGTACTTCCGGATCCTCATGG
AGCAAAAGGTGGGACCAAATATATAAGAGGTATTCCAAATATATAGAAGACGCGAAACGA
AACCGTAAAGCGGGCACCAAAAGTTGTGGTACAAGTAGTACTACAAATGTTTCCGTAAGT
GCTGATGAAAATAAATGTGTACAATCAGATATCGATTCGTTTTTCAAACATTTAATTGAT
ATAGGATTGACCACACCATCTTCTTATTTATCTATTGTTCTTGATGACAACATATGTGGC
GCGGACAAAGCTCCTTGGACAACATATACGACATACACAACAGAAAATTGTGATATACAA
AAAAAAACTCCAAAGCCACAATCATGTAATACTGCCGTGGTTGTAAATGTTCCGTCTCCA
CTGGGTAACACTCCACACGAATATAAATATGCTTGTGAGTGTAGAACACCAAATAAACAA
GAATCATGTGATGATAGAAAAGAATATATGAATCAATGGAGTTGTGGTAGCGCACAAACA
GTAAGAGGTCGTTCTGGAAAAGACTACTACGAATTATGTAAATATAATGGTGTAAAGGAA
ACAAAGCCATTAGGGACATTAAAGAACTCTAAATTAGATGGAAATGATGTGATGTTCTTT
AATTTGTTTGAACAGTGGAACAAAGAAATACAATATCAGATAGAGCAGTATATGACAAAT
ACAAAAATATCGTGCAATAACGAGATGAAAGTACTGAGTAGGGTGTCAGAAGAAAGTAAA
AACCAAAATAGTAGTGATCATCCCGATGGTAGAAATAACAATACCGATCAGGGTACGAAT
TGCAGAGAAAAATGTGAATGTTACAAATTATGGATAAAAAAAATTAAAGAACAGTGGGAT
AAACAGAAAAACAATTATAATAAATTTCAAAGTAAACAAATATATGATGGAAATAACGCT
TCTCATAAAAAAGAAATAGTTAAATTATCTAATTTTTTGTTTTTTTCATGTTGGGAAGAA
TATATACAAAAATATTTCAATGGCGATTGGAGTAAAATTAAGAATATAGGATCTGATACG
TTTGAGTTTCTAATAAAAAAATGTGGAAACGATTCAGCTCATGGAGAAACAATATTTAGT
GAAAAATTGAATAATGCAGAAAAAAAATGTAATGAAAATGAAAGTACAGATACTAAAATG
AAATCAAGTGAAACATCATCTAAATGTAATAAAACTAATTATATTCGTGGGTGTCAATCA
AAAACTTACGATGGATTTATATCCCCAGGTAAAGGAGGCGAGAAACAATGGATATGTAAA
GATACGATAACACATGGAGATACAAATGGTGCCTGTATCCCTCCAAGAACACAAAATTTA
TGTGTTGGAGAGTTATGGGATAAAAGTTATGGTGGAAGGAGTAATATTAAAAATGATACA
AAGGAATCATTAAAAAACAAACTAAAAAATGCTATACAAAAAGAAACGGAATTGTTGTAT
GAATACCACGATAAAGGTACAGCAATTATATCACAAAATCATATGAAAGGACAAAAAGAA
AAAGAAGAAAAAAACAATGATTCTAATGGATTACCAAAAGGTTTTTGTCATGCTGTTCAA
AGAAGTTTTATTGATTATAAGAATATGATTTTGGGTACCAGTGTAAATATATATGAATAC
ATTGGAAAATTACAAGAAGATATAAAAAAAATTATCGAACAAGAAAGAACTAAAACAAAA
GAAAAAACAGTTGGTAGTGGTGCAGATAAAGTGAACGATTGGTGGAAAGGAATTGAGGGG
GAAATGTGGGGTGCAGTAAGATCTGGTATAAAAACAATAAAAAAACAAAATAATAAATGT
ACATATACTGGTAATGAGTGTGGGGTATCCCCCCCAACAGGAAATGATGAGGATCAGTCC
GTTTCGTGGTTTAAAGAATGGGGCGAACAGTTTTGTATAGAACGATTACAATATGAACAA
AATATACGTGACGCATGCACTATTAATGGTAAGAATGAAAAGAAATGTATTAATTCAAAA
AGTGGTCAAGGAGATAAAGTAGAAGGAGATTGTAAAAGAAAATGTGAAAAATATAAAAAA
TATATTTCTGAAAAAAAAAAGGAATGGGACAAACAAAAAACAAAATATGAAAATAAATAT
GTAGGAAAATCTGCGAGTGATTTATTGAAAGAAAATTATCCTGAATGTATATCAGCAAAT
TTTGATTTTATATTTAACGATAATATTGAATATAAAACATATTATCCATATGGAGATTAT
AGCAGTATATGTTCGTGCGAACAAGTAAAATATTACAAATATAATAAGGATAATGGACAA
AATAATAAATCTCTTTGTCATGAAAAAGGTAATGATAGGACATGGAGTAAAAAATATATA
AAAAAATTGGAAAATGGTCGATCATTAGAGGGTGTATACGTCCCCCCAAGACGGCAACAA
TTATGT
>MIP127b
TACAGTTTTGCTGATTATGGAGATTTAATTAAAGGTACAAGTATATGGGATAATGAATAT
ACAAAAGATCTGGAACTAAATTTACAAAAAATTTTTGGAAAACTTTTTCGTAAATATATA
AAAAAGAATAATACTGCTGAACAACATACTTCATATTCTTCTCTTGATGAATTAAGAGAA
TCATGGTGGAACACGAACAAAAAATATATTTGGTTAGCAATGAAACATGGTGCGGGAATG
AATGGTACTACGTGTTGTGGTGATGGTAGTGTCACTGGTAGTAGTGGTAGTGGTGACAAT
GGTGATGGTAGTGTCACTGGTAGTGGTAGTAGTTGTGATGATATTCCTACGATTGATTTG
ATCCCTCAATATTTACGTTTTTTGCAAGAATGGGTAGAACATTTTTGTGAACAACGTCAA
GGGAAAGTAAAACCTGTGATAAACAGTTGTAATTCGTGTAAGAATACATCGGGTGAAAGA
AAAATTGGAGACACATGTGGTAATGATTGTGAAAAAAAATGTAAAGACGAGTGTGAAAAA
TACAAAAAATTTATTGAAAAGTGTAAGGGTACAGCTGCTGAAGGTACTTCCGGATCCTCA
TGGAGCAAAAGGTGGGACCAAATATATAAGAGGTATTCCAAATATATAGAAGACGCGAAA
CGAAACCGTAAAGCGGGCACAAAAAATTGTGGTACAAGTAGTGGTGCAAACAGTGGCGTA
ACCACTACCGAAAATAAATGTGTACAATCAGATATCGATTCGTTTTTCAAACATTTAATT
GATATAGGATTGACCACACCATCTTCTTATTTATCTATTGTTCTTGATGAAAACATATGT
GGCGCGGACAATGCTCCGTGGACAACATACACGACATACACAACAGAAAATTGTGATATA
CAAAAAGATAAATCAAAGTCACAATCATGTAATACTGCCGTGGTTGTAAATGTTCCGTCT
CCACTGGGTAACACTCCACACGGATATAAATACGCATGCCAGTGTAAAATACCAACTACT
GAAGAATCATGTGATGATAGAAAAGAATATATGAACCAGTGGATCAGTGATAACACTAAA
AATCCAAAAGGTAGTGGTTCTACAAATAATGATTATGAATTATATACATATAATGGTGTA
AAGGAAACAAAGCCATTAGGGACATTAAAGAACTCTAAATTAGATGAAAATGATGTGACG
TTCTTTAATTTGTTTGAACAGTGGAACAAAGAAATACAATATCAGATAGAGCAGTATATG
ACAAATGCGAATATATCGTGCAATAACGAGAAAAACGTATTGAGTAGGATGTCAGACGAA
GGTACTCCTAATGTACGTGGTGGTTATGTAGATGGTAGAAATAACAATACCGATCAGGGT
ACGAACTGCAAAGAAAAATGTAAATGTTACAAATTATGGATAGAAAAAATTAAAGAACAG
TGGGAAACACAAAAGAAGAATTATAATAATTTTGAAAAAAAAACAAGTAATGATGCGCGT
AAAAGTTCTCAGAATAAAAAAGAAATAGTTAAATTATCTAATTTTTTGTTTTTTTCATGT
TGGGAAGAATATATACAAAAATATTTTAATGGCGATTGGAGTAAAATTAAGAATATAGGA
TCTGATACGTTTGAGTTTCTAATAAAAAAATGTGGAAACGATTCAGCTCATGGAGAAACA
ATATTTAATAAAAAATTGAAAAATGCACAACAACAATGTAAGGAAAATGAAAGTACAGAT
ACTAAAATTAATCCCAGTGTAATATCATCTAAATGTAATAAAACTAATTATATTCGTGGG
TGTCAATCAAAAAGGTATGATGGATTTATATCCCCAGGTAAAGGAGGCGAGAAACAATGG
ATATGTAAAGATACTATAATACATGGAGATACAAATGGTGCCTGTATCCCTCCAAGAACA
CAAAATTTATGTGTTGGAAATTTATGGTATAAAAGTTATGGTGGAAGGAGTAATATTAAA
AATGATACAAAGAAATCATTAAAACAGAAAATAAAAAATGCTATACAAAAAGAAACGGAA
TTGTTGTATGAATACCACGATAAAGGTACAGCAATTATATCAAAAAATGATAAAAAAGGA
CAAAAAGGAAAAAATGATCCTAATGGATTACCAAAAGGTTTTTGTCATGCTGTTCAAAGA
AGTTTTATTGATTATAAGAATATGATTTTGGGTACCAGTGTAAATATATATGAGTACATT
GGAAAATTACAAGAAGATATAAAAAAAATTATCGAACAAGAAACAACTAAACAAAACGGA
AAAACAGTTGGTAGTGGTGCAGATAAAGTGAACGATTGGTGGAAAGAAATAGAAAAAGAT
ATGTGGGGTGCCGTAAAATCTGGTATAAAAACAATAAAAAAACAAAATAATAAATGTACA
TATACTGGTAATGAGTGTGGGGTATCCCCCCCAACAGGAAATGATGAGGATCAGTTCGTT
TCGTGGTTTAAAGAATGGGGCGAACAGTTTTGTATAGAACGATTACAATATGAAAAAAAT
ATACGTGAAGCTTGTACTAATAATGGTAAGAATGGAAAGAAATGTATTAATTCAAAAAAT
AATAACGAAAAAGAAATACAAGGAGATTGTAAAAGAAAATGTGAAAAATATAAAAAATAT
ATTTCTGAAAAAAAACAAGAATGGGACAAACAAAAAACAAAATATGAAAATAAATATGTA
GGAAAATCTGCGAGTGATTTATTGAAAGAAAATTATCCTGAATGTATATCAGCAAATTTT
GATTTTATATTTAACGATAATATTGAATATAAAACATATTATCCATATGGAGATTATAGC
AGTATATGTTCGTGCGAACAAGTAAAATATTACAAATATAATAATGCTGAGAAAAAAAAT
AATAAATCTCTTTGTCATGAAAAAGGTAATGATAGGACATGGAGTAAAAAATATATAAAA
AAATTGGAAAATGGTCGAACATTAGAGGGTGTATACGTCCCCCCAAGACGGCAACAATTA
TGT
>36G2b
ATGGATAGTACAAGCACTATTGCTAACAAAATTGAAGAATATTTAGGTGCAAAATCCGAT
GAATCTAAAATAGACCAATCGTTGAAAGCTGATCCTAGTGAAGTGCAGTACTATAGAAGT
GGAGGTGATGGATATTACTTAAAAAATAATATTTGCAAAATTACTGTGAATCATTCAGAT
TCTGGAACAAATGATCCTTGTGAAAAAAAAGAACTTTCTTATGGCGATATTGACCAATGG
AAATGTGACGAAAATTTATCTAAAGTAAGTGAAAAACCTGAAAATATATGTGTTCCTCCG
AGAAGACAACGTATGTGCATTAAGAATTTAGAAAAATTAAAATTTGATAAAATTAGGGAT
AAACATGCATTTTTGGCAGATGTATTACTTACGGCCAGAAATGAAGGAGAAAGAATTATA
CTATATCATCCAGATACAAATAGTTCTAATGTTTGTGTTGCGTTAGAAAGAAGTTTTGCT
GACATTGCCGATATTATTAGAGGTAGAGATGAAAACAAGTGTGAAACAAAATCCCCAAAT
AATGTTGAAGAACTAATAAAAAATTTCTTCGAAAAAAATTACAGGGAGAATGAAGAATAT
AAAAGAAAATATCGAAATGATGACCAAAAATATACAAAATTACGAGAAGATTGGTGGACA
AAAAATAGACAAAAGGTGTGGGAAGTTATTACTTGTGGTGCGCGAAGTAACGATTTACTC
ATAAAACGTCGATGGACAACATCTAAAGAGTCTAATGGAGAAAATAAATTGGAATTGTTC
CGCAAATGTGGCCATTATGAAGGAAAGGTTCCTACCTATTTAGATTATGTCCCTCAATTC
TTAAGGTGGTTAACAGAATGGATAGAGGATTTATATAGAGAGAAGCAAAATCTGATCGAT
GGCATGGAGAGACACCGTGAAGAGTGTACAAGGAAGAATGTTGAATCTAACGAAGGTACA
TCATATTGTAATATGTGTAAAGAAAAACATACGAAATATTGTGAATGTGTGAAGAAATGG
AAATCGGAATGGAAGAATCAAAAAAATAAATATAAAGATTTATATGAACAAAACAAAAAC
AAAACTAGCTCTTCACCAAAAAAGAAATCAAGGTATGATGATTATGTTAAAGAATTTTTT
GAAAAACTTGAAGCTAATTATATGTCTCTTGATGATTATATAAAGGGTGATCCTTATTCC
AAAGAATATGGAAAACTATTAAAATTTGATAACACTAATGCATTTATTGAAAGTCCAACA
TATTATAATAATGTATGTTGTTGCAGCACACCTGAAAAATCGGCGAAAACGGATGGATCA
TCAAGTTCATGTTCTTTTGGAACATCATCTTCTTATCAAAGTAGTATAATAACATCTAAG
AAAAGAAATGAATGTAAACAAATAAAATTTAGTGGTAATAAAAATAATATGAATATTAAT
ATATGTTCCACGCAGGATAACAATTTGTTGGTAAAATTAGAGGACTTATTGAAAGGTTTT
TGCAATATATCTGGTGTTAATATTGGAGGAGTTGAGGTAGTTTGTGAGAATAATTGCGAA
GAGCAATATAAAAAACTGCTCCCCTGTCTTGAGAAATGCACTGTTTTGAATTGTAATGAA
TGCAATAAAACTCGATGTAAACCATTAAAAAAGCAACAAGAAAAATGGATTTGGGGTAAA
CCAAAACAAGGAACTGCAGGGTTGCAAAAAGAATATGCTAATACCATAGGCTTACCCCCA
AGAACACAATCCTTATGTTTAGTGTGTTTACATGAAAAAGAAGGAAAAACACAACATAAG
ACAATTAGCACCAATTCAGAATTATTAAAAGAGTGGATAATTGCTGCTTTTCATGAAGGA
AAAAATTTAAAAACAACATACCCTCAAAAAAATGCTGAAAATAAAAAAAAATTATGCAAA
GCTTTAAAATACAGTTTTGCCGATTATGGAGATTTAATTAAAGGTACAAGTATATGGGAT
AATGAATATACAAAAGATCTGGAACTAAATTTACAACAAATTTTTGGAAAACTTTTTCGT
AAATATATAAAAAAAAATATTTCTACTGAACAAGATACTTTATATTCTTCTCTTGATGAA
TTAAGAGAATCATGGTGGAACACGAACAAAAAATATATTTGGACAGCAATGAAACATGGT
GCAGAAATGAATGGTACTACGTGTTGTGGTGATGGTAGTAGTGGTGAAAATCAAACTAAT
AGTTGTGATGATATTCCTACGATTGATTTGATCCCGCAATATTTACGGTTTTTGCAAGAA
TGGGTAGAACATTTTTGTAAACAACGTCAAGAAAATGTAAATGCTGTGATAGAGAATTGT
AAGTCGTGTAAGGAAAGTGGAGGTACATGTAACGGTGATTGTAAAACTAAATGTAAAGTA
GCGTGTGACGCATACAAAAAATTTATTGAAGAGCGTCGTACAGCTGCTGAAGGTACTGCC
GAATCCTCATGGGTCAAAAGGTGGGACCAAATATATAAGAGGTATTCCAAATATATAGAA
GACGCGAAACGAAACCGTAAAGCGGGCACAAAAAATTGTGGCCCAAGTAGTACTACAAGT
ACTGATGAAAATAAATGTGTACAATCAGATATCGATTCGTTTTTCAAACATTTAATTGAT
ATAGGATTGACCACACCATCTTCTTATTTATCTATTGTTCTTGATGAAAACAATTGTGGA
GAGGACAAAGCTCCTTGGACAACATACACGACATACACGACAACAAAAAATTGTGATAAA
GATAAAAAGAAATCAAAGTTACAACAATGTAATACTGCCGTGGTTGTAAATGTTCCGTCT
CCACTGGGTAACACTCCACACGGATATAAATATGCTTGTGAGTGTAGAACACCAAATAAA
CAAGAATCATGTGATGATAGAAAAGAATATATGAACCAGTGGATCAGTGATACTAGTAAA
AATCCAAAAGGTGGTCGTTCTACAAATAATGATTATGAATTATGTAAATATAATGGTGTA
CAGATAAAACAGGCAGCAGGGAGATCAAGTAGCTCTAAATTAGATGAAAATGATGTGACG
TTCTTTAATTTGTTTGAACAGTGGAACAAAGAAATACAATATGAGATAGAGCAGTATATG
ACAAATACAAAAATATCGTGCAATAACGAGATGAAAGTACTGAGTAGTTCATCAGAAGAA
AGTCAAAACCAAAATGGTAGTGATCATCACGTTGGTAGAAATAACAATACCGATCAGGGT
ACGAACTGCAGAGAAAAATGTGAATGTTACAAATTATGGATAGAAAAAATTAAAGAACAG
TGGGGAAAACAGAAAGACAATTATAATAAATTTCAAAGTAAACAAATTTATGATGCAAAT
AAAGGTTCTCAGAATAAAAAAGTTGTTAGTTTATCTAATTTTTTGTTTTTTTCATGTTGG
GAAGAATATATACAAAAATATTTCAATGGCGATTGGAGTAAAATTAAGAATATAGGATCT
GATACGTTTGAGTTTCTAATAAAAAAATGTGGAAACAATTCAGGTGATGGAGAAACAATA
TTTAGTGAAAAATTGAAAAATGCACATATAAAATGCAATGAAAATGCAAGTAAAAATACT
AAAATTAATAAAAGTGAAACATCATGTGACCTTAACGCAACCAATTATATTCGTGGGTGT
CAACCAAAAAGGTATGATGGATTTATATCCCCAGGTAAAGGAGGCGAGAAACAATGGATA
TGTAAAGATACTATAATACATGGAGATACAAATGGTGCCTGTATCCCTCCAAGAACACAA
AATTTATGTGTTGGAAATTTATGGGATAAAAGTTATGGTGGAAGGAGTAATATTAAAAAT
GATACAAAGGAATCATTAAAAAACAAACTAAAAAATGCTATACAAAAAGAAACGGAATTA
TTGTATGAATACCACGATAAAGGTACAGCAATTATATCGCAAAATGATAAAAAAGGACAA
AAAGGAAAAAATGATCCTAATGGATTACCAAAAGGTTTTTGTCATGCTGTTCAAAGAAGT
TTTATTGATTATAAGAATATGATTTTGGGTACCAGTGTAAATATATATGAGTACATTGGA
AAATTACAAGAAGATAAAAAAATTATCGAAAAAGGAACACCTCAACAAAACGGAAAAACA
GTTGGTAGTGGTGCAGAAAACGTAAATGCTTGGTGGAAAGGAATTGAGGGGGAAATGTGG
GGTGCCGTAAAATGTGCTATAACAAAAATAAAAAAACAAAAGAAGAATGGTACATATACT
GGTAATGAGTGTGGGGTATCCCCCCCAACAGGAAATGATGAGGATCAGTTCGTTTCGTGG
TTTAAAGAATGGGGCGAACAGTTTTGTATAGAACGATTACAATATGAACAAAATATACGT
GACGCATGCACTAATAATGGTAAGAATGGAAAGAAATGTATTAATTCAAAAAGTGGTCAA
GGAGATAAAGTAGAAGGAGCATGTAAAAGAAAATGTGAAGAATATAAAAAATATATTTCT
GAAAAAAAAGAATGGGACAAACAAAAAACAAAATATGAAAATAAATATGTAGGAAAATCT
GCGAGTGATTTATTGAAAGAAAATTATCCTGAATGTATATCAGCAAATTTTGATTTTATA
TTTAACGATAATATTGAATATAAAACATATTATCCATATGGAGATTATAGCAGTATATGT
TCGTGCGAACAAGTAAAATATTACAAATATAATAATGCTGAGAAAAAAAATAATAAATCT
CTTTGTCATGAAAAAGGTAATGATAGGACATGGAGTAAAAAATATATAAAAAAATTGGAA
AATGGACGAACATTAGAGGGTGTATACGTCCCCCCAAGACGGCAACAATTATGT
>4RYP
ATGGATAATACAAATATTAATGCTGAAAACATTGAAGAATATTTAGAGAAGAAATCCAAT
GAATCTAATATAGAACAATCGTTGAAAGCTGATCCTAGTGAAGTGCAGTACTATAGAAGT
GGAGGTGATGGAGATTACTTAAGAAAAAATATTTGTAAAATTACCGTGAATCATTCAGAT
TCTGGAAAGTATGAACCATGTGATAGTATACCACCTCCTTATGGCGATAATGACCAATGG
AAATGTGACGAAAATTTATATAAAGCAAGTGAGAATAATAAAAATATATTTGTTCCTCCG
AGAAGACAACGTATGTGCATTAACAATTTAGAAAACTTAAAATTTGATAAAATTAGGGAT
AAACATGCATTTTTGGCAGATGTATTACTTACAGCAAGAAATGAAGGAGAAAGAATAGTG
CAGAATCATCCAGATACAAATAGTTCTAATGTTTGTGTTGCGTTAGAAAGAAGTTTTGCT
GACATTGCCGATATTATTAGAGGTAGAGATGGGAACAAGTGTGAAACAAAATCCCCAAAT
AATGTTGAAGAACTAATAAAAAAATTCTTCGAAAAAAATTACAGATCAAATGAAGAATAT
AGAAAAAAATATCCAAATGATGATGAAAATTATAAGAAATTACGAGAAGATTGGTGGACA
AAAAATAGACAAAAGGTGTGGGAAGTTATTACCTGTAGTGCCAGAAGTAACGATTTACTC
ATAAAACGTGGATGGAGAACATCTAAGGAGTCTAATGGAGAAAATAAACTTGAATTGTTC
CGCAAATGTGGCCATTATGAAGGAAAGATTCCTACTAAATTAGATTATGTCCCTCAATTT
CTGAGATGGATGGATGAATGGGTTGAAGGATTTTGTAGAAAAAGACAAAGCATATTTGAT
AGGCTCGAATACTATTGTGAAAAATGTAACCAAGGTAAAGATAACTGTGTGAATAGTACA
ACAGAAAATAGTGCCTGTAAAGTTCAGTGTGGAAAATATTGTACATTTATTAAAAATAAA
AATAAAGAATGGGAACAACAAAAAGAAAAATACGATTATTTATATAAAAGCGCAAACGAA
TCATCAGATTCTTCGCTATATATTAATTCATCTGTTGATGATAATGTCACAGATTTTTTA
AAGCAACTTAAAGGAAATGAATATTCCTCTGCCAACAGTTACATAAAGAATAATCCTTAT
TCCTCAGAAGATGGAAAACTATTAATTTTTGATAACACTAATGCATTTATTGAAAGTCCA
ACATATTATAATAATGTATGTTGTTGCAGCACACCTGAAAAATCGGCGAAAACGCATGGA
TCATCAAGTTCACGTCCTTTTGGAACATCGTTTTCTTATGAAAATAGTGTAACATCAAAT
AAGAGAAAAGAATGTAAACAAATAAAATTTAGTGGTAATAAAAATAATATGAATATTAAT
ATATGTTCCACGCAGGATGAGAAATTATTGGTAAAATTAGAGGACTTATTGAAAGGTTTT
TGCAATATATCTGGTGTTAATACTGGAGGAGTTGAGGTAGTTTGTGAGAATAATTGCGAA
GAGCAATATAAAAAACTGCTCCCCTCTCTTGAGAAATGTACTATTTTGACTTGTAAAGAA
TGCAATAAAACTGTATTTAAAAACTTAAAAAAGCAACAAGAAAAATGGATTTGGGGTAAA
CCAAAACAAGAAGCTGCAGGGTTGCAAGAAGAATATGCTAATACCATAGGTTTACCCCCA
AGAACACAATCCTTATGTTTAGTGTGTTTACATGAAAAAGGAAAAAAAACACAAGAACTT
AAGAATATTAGGACCAATTCAGAATTATTAAAAGAGTGGATAATTGCTGCTTTTCATGAA
GGAAAAAATTTAAAAACTTCCCATGAAAATAAAAATTCTGGAAATAAAGAAAATTTATGC
AAAGATTTAAAATACAGTTTTGCCGATTATGGAGATTTAATTAAAGGTACAAGTATATGG
GATAATGATTTCACAAAAAATGTGGAACTAAATTTACAACAAATTTTTGGAAAACTTTTT
CGTAAATATAAAAAAAATAATACTATTGTAGAAAATACTTCATATTCTTCTCTTGCTGAA
TTAAGAGAATCATGGTGGAACACGAACAAAAAATATATTTGGACAGCAATGAAACATGGT
GCGGGAATGAATGGTACTACATGTAGTTGTAGTGGTGATAGTAGTAATGATATTCCTACG
ATTGATTTGATCCCTCAATATTTACGGTTTTTGCAAGAATGGGTAGAACATTTTTGTAAA
CAACGCCAAGAAAAAGTAAAAGATGTGATAACGAACTGTAAGTCGTGTAAGGAAAGTGGA
GGTACATGTAACGGTGAGTGTAAAACTAAATGTAAAAATAAATGTGACGCATACAAAAAA
TTTATTGAACGCTGTAAGGGTGGTGATGGTACTGCCGGATCCTCATGGGTCAAAAGATGG
GACCAAATATATAAGAGGTATTCCAAACATATAGAAGACGCGAAACGAAACCGTAAAGCG
GGCACAAAAAATTGTGGTATAACCACTGGCACAATTAGTGGTGAAAGTAGTGGTGCAACC
AGTGGCGTAACCACTACCGAAAATAAATGTGTACAATCAGATATCGATTCGTTTTTCAAA
CATTTAATTGATATAGGATTGACCACACCATCTTCTTATTTATCTATTGTTCTTGATGAA
AACAATTGTGGAGAGGACAAAGCTCCATGGACAACATATACGACATACACAACAACAAAA
AATTGTGATATACAAAAAGATAAATCAAAGTCACAATCATGTGATACGCTTGTGGTTGTA
AATGTTCCGTCTCCACTGGGTAACACTCCACACGGATATAAATATGCTTGTGAGTGTAAA
ATACCAACTACTGAAGAAACATGTGATGATAGAAAAGAATATATGAACCAGTGGATCATT
GATAACACTAAAAATCCAAAAGGTAGTCGTTCTACAAATAATGATTATGAATTATATACA
TATAATGGTGTAGATGTAAAACCGACAACAGTTAGATCAAGTAGCACTAAATTAGATGAC
AAGGATGTGACGTTCTTTAATTTGTTTGAACAGTGGAACAAAGAAATACAATATCAGATA
GAGCAGTATATGACAAATGCGAATATATCGTGTAATAACGAGATGAAAGTACTGAGTAGT
TCATCAGAAGAAAGTCAAAACCAAAATGGTAGTGATCATCACGATGGTAGAAATAACAAT
ACCGATCAGGGTACGAATTGCAAAAAAAACTGTGAATGTTACGAATTGTGGATAAAAAAA
ATTAAAGAACAGTGGGAAACACAAAATCAGAATTATAATAATTTTGAAACTAAACAAAGT
AATGATGCGCGTAAAAGTTCTCAGAATAAGAAAATAGTTAAATTATCTCATTTTTTGTTT
TTTTCATGTTGGGAAGAATATATACAAAAATATTTCAATGGCGATTGGAGTAAAATTAAG
AATATAGGATCTGATACGTTTGAGTTTTTAATAAAAAAATGTGGAAACAATTCAGGTGAT
GGAGAAACAATATTTAGTGAAAAATTGAAAAATGCAGAAAAAAAATGCAAGGAAAATGAA
AGTACAGATACCAATATTAATAAAAGTGAAACATCATGTGACTGTAGTGAACCTATTTAT
ATTCGTGGGTGTCAATCAAAAAGGTATGATGGATTTATATCCCCAGGTAAAGGAGGCGAG
AAACAATGGATATGTAAAGATACTATAATACATGGAGATACAAATGGTGCCTGTATCCCT
CCAAGAACACAAAATTTATGTGTTGGAGAGTTATGGGATAAAAGTTATGGTGGAAGGAGT
AATATTAAAAATGATACAAAGGAATCATTAAAAAACAAACTAAAAAATGCTATACAAAAA
GAAACGGAATTATTGTATGAATACCACGATAAAGGTACAGCAATTATATCACGAAATCCT
ATGAAAGAAGGAGGAGAAGACGGAAAAGGAAAACAAAAAGAAGGTGGAGAAGAAGCAAAT
AATAATTCTAATGGATTACCAAAAGGTTTTTGTCATGCTGTTCAAAGAAGTTTTATTGAT
TATAAGAATATGATTTTGGGTACAAGTGTAAACACATATGAGTACATTGGAAAATTACAA
GAAGATATAAAAAAAATTATCGAACAAGGACGTAAACCAAAAGACAAAACAGTTGGTGTT
GGTAGTAGTACAGAAAACGTAAATGCTTGGTGGAAAGGAATTGAAAGGGAGATGTGGGGT
GCCGTAAAATGTGGTATAAAAACAATAAAAAAACAAAAGAAGAATGGTACATTTAGTATC
GATGAATGTGGGGTATCCCCCCCAACAGGAAATGATGAGGATCAGTTCGTTTCGTGGTTT
AAAGAATGGGGCGAACAGTTTTGTATAGAACGATTACGATATGAACAAAATATACGTGAA
GCTTGTACTATTAATGGTAAGAATGAAAAGAAATGTATTAATTCAAAAAGTGGTCAAGAA
GATAAAGTAGAAGGAGCATGTAAAAGAAAATGTGAAAAATATAAAAAATATATTTCTGAA
AAAAAACAAGAATGGGACAAACAAAAAACAAAATATGAAAATAAATATGTAGGAAAATCT
GCGAGTGATTTATTGAAAGAAAATTATCCTGAATGTATATCAGCAAATTTTGATTTTATA
TTTAACGATAATATTGAATATAAAACATATTATCCATATGGAGATTATAGCAGTATATGT
TCGTGCGAACAAGTAAAATATTACAAATATAATAATGCTGAGAAAAAAAATAATAAATCT
CTTTGTCATGAAAAAGGTAATGATAGGACATGGAGTAAAAAATATATAAAAAAGTTGGAA
AATGGTCGATCATTAGAGGGGATATACGTCCCCCCAAGACGGCAACAATTATGT
>H7-PL30
GTCACAGATTTTTTAAAGCAACTTAAAGGAAATGAATATTCCTCTGCCAACAGTTACGTA
AAGAATAATCCTTATTCCTCAGAAGATGGAAAACTATTAAAATTTGATAACACTAATGCA
TTTAAAGAATCTATAACATGTAACAAAAATGTATGTTCTTGTAGTGGTAATGAAAAATTG
ATCATATCAGAAGGATCATCAAGTTCAAGTTCTTTTGGAACATCGTTTTCTTATGAAAAT
AGTGTAACATCAAATAAGAGAAAAGAATGTAAACAAATAAAATTTAGTGGTAATAAAAAT
AATATGAATATTAAAATATGTTCCACGCAGGATAACAATTTGTTGGTAAAATTAGAGGAC
TTATTGAAAAGTTTTTGCAATATATCTGGTGTTAATACTGGAGGAGTTGAGGTAGTTTGT
GAGAATAATTGCGAAGAGCAATATAAAAAACTGCTCCCCTCTCTTGAGAAATGTACTATT
TTGACTTGTAATGAATGCAATAAAACTGTATTTAAAAACTTAAAAAAGCAACAAGAAAAA
TGGATTTGGGGTAAACCNNAAAACAAGGAACTAGGGTTGCAAAAAGAATATGCTAATACC
ATAGCTTTACCCCCAAGAACACAATCCTTATGTTTAGTGTGTTTACATGAAAAAGAAGGA
AAAACACAAGAACTTAAGAATATTAGGACCAATTCAGAATTATTAAAAGAGAGGATAATT
GCTGCTTTTCATGAAGGAAAAAATTTAAAAAAAAGATACCATCAAAATAAAAATGCTGAC
AATGGAAAAAAATTATGCAAAGCTTTAAAATACAGTTTTGCTGATTATGGAGATTTAATT
AAAGGTACAAGTATATGGGATAATGAATATACAAAAGATTTGGAACTAAATTTACAAAAA
GCGTTTGGAAAACTTTTTCGTAAATATATAAAAAAAAATATTTCTACTGAACAACATACT
TTATATTCTTCTCTTGATGAATTAAGAGAATCATGGTGGAACACGAACAAAAAATATATT
TGGTTAGCAATGAAACATGGTACTACATGTAGTAGTGGTAGTGGTGACAATGGTGATGGT
AGTGTCACTGGTAGTGGTAGTAGTTGTGATGATATGCCTACAACCGACTTTATCCCGCAA
TATTTACGGTTTTTGCAAGAATGGGTAGAACATTTTTGTGAACAACGTCAAGAAAAAGTA
AAACCTGTGATAACGAACTGTAAGTCGTGTAAGGAAAGTGGAGGTACATGTAATAGTGAT
TGTGAAAAAAAATGTAAAGACGAGTGTGACGCATACAAAGAATTTATTGAAAAGTGTGAG
GGTAAAGCTGCTGAAGGTACTTCCGGATCCTCATGGAGCAAAAGGTGGGACCAAATATAT
AAGAGGTATTCCAAATATATAGAAGACGCGAAACGAAACCGTAAAGCGGGCACAAAAAAT
TGTGGTACAAGTAGTACTACAAATGTTTCCGTAAGTGCTGATGAAAATAAATGTGTACAA
TCAGATATCGATTCGTTTTTCAAACATTTAATTGATATAGGATTGACCACACCATCTTCT
TATTTATCTATTGTTCTTGATGACAACATATGTGGAGAGGACAAAGCTCCTTGGACAACA
TACACGACATACACAACAACAAAAAATTGTGATAAAGAAAAAGATAAATCAAAGTCACAA
TCATGTGATACTGCCGTGGTTGTAAATGTTCCGTCTCCACTGGGTAACACTCCACACGAA
TATAAATATGCTTGTGAGTGTAAAATACCAAATAAACAAGAAACATGTGATGATAGAAAA
GAATATATGAACCAGTGGATCATTGATACTAGTAAAAAACAAAAAGGTAGTGGTTCTGGA
AAAGATGACTATGAATTATATACATATAATGGTGTACAGATAAAACAGGCAGCAGGGAGA
TCAAATAGCACTAAATTAGATGGAAATGATGTGACGTTCTTTAATTTGTTTGAACAGTGG
AACAAAGAAATACAATATCAGATAGAGCAGTATATGACAAATACAAAAATATCGTGCAAT
AACGAGAAAAACGTATTGAGTAGGGTGTCAGACGAAGCTGCGCAACCAAAATTTAGTGAC
AATGAAAGAGATAGAAATAGCATTACCCATGAGGATAAGAATTGCAAAGAAAAATGTAAA
TGTTACAGTTTATGGATGGAAAAAATTAAAGAACAGTGGGGAAAACAGAAAGACAACTAC
AATAAATTTCAAAGAAAACAAATATATGATGGAAATAACGCTTCTCATAAAAAAGAAATA
GTTAAATTATCTCATTTTTTGTTTTTTTCATGTTGGGAAGAATATATACAAAAATATTTC
AATGGCGATTGGAGTAAAATTAAGAATATAGGATCTGATACGTTTGAGTATTTAATAAAA
AAATGTGGAAACAATTCAGCTCATGGAGAAACAATATTTAATAAAAAATTGAAAAATGCA
CATATAAAATGTAATGAAAATGAAAGTACAGATACCAATATTAATAAAAGTGAAACATCA
TGTGACCTTAACGCAACCAATTATATTCGTGGGTGTCAATCAAAAACTTACGATGGATTT
ATATCCCCAGGTAAAGGAGGCGAGAAACAATGGATATGTAAAGATACGATAACACATGGA
GATACAAATGGTGCCTGTATCCCTCCAAGAACACAAAATTTATGCGTTGGAGAGTTATGG
TATAAAAGTTATGGTGGAAGGAGTAATATTAAAAATCATACAAAGGAATCATTAAAACAG
AAAATAAAAAATGCTATACAAAAAGAAACGGAATTGTTGTATGAATACCACGATAAAGGT
ACAGCAATTATATCACGAAATCCTATGAAAGAAGGAGGAGAAGACGGAAAAGGAAAACAA
AAAGAAGGTGGAGAAAAAGCAAATAATAATAAAAATTCTAATGGATTGCCAAAAGGTTTT
TGTCATGCTGTTCAAAGAAGTTTTATTGATTATAAGAATATGATTTTGGGTACCAGTGTA
AATATATATGAATACATTGGAAAATTACAAGAAGATATAAAAAAAATTATCGAAAAAGGA
ACACCTCAACAAAAAGACAAAATAGGTGGTGTTGGTAGTAGTGCAGATAAAGTGAACGAT
TGGTGGAAAGGAATTGAGGGGGAAATGTGGGATGCCGTAAAATGTGCTATAAAAACAATA
AATAAAAAACAAAAGAAGAATGGTACATTTAGTATCGATGAATGTGGAATATTCCCCCCA
ACAGGAAATGATGAGGATCAGTTCGTTTCGTGGTTTAAAGAATGGGGCGAACAGTTTTGT
ATAGAACGATTACAATATGAAAAAAATATACGTGAAGCTTGTACTATTAATGGTAAGAAT
GAAAAGAAATGTATTAATTCAAAAAGTGGTCAAGGAGATAAAGTAGAAGGAGCATGTAAA
AGAAAATGTGAAAAATATAAAAAATATATTTCTGAAAAAAAACAAGAATGGGACAAACAA
AAAACAAAATATGAAAATAAATATGTAGGAAAATCTGCGAGTGATTTATTGAAAGAAAAT
TATCCTGAATGTATATCAGCAAATTTTGATTTTATATTTAACGATAATATTGAATATAAA
ACATATTATCCATATGGAGATTATAGCAGTATATGTTCGTGCGAACAAGTAAAATATTAT
GAATATATAAAGGATAAAGGACAAAATAATAAATCTCTTTGTCATGAAAAAGGTAATGAT
AGGACATGGAGTAAAAAATATATAAAAAAATTGGAAAATGGACGAACATTAGAGGGTGTA
TACGTCCCCCCAAGACGGCAACAATTATGT
